# Supplementary material for: Extensive editing of cellular and viral double-stranded RNA structures accounts for innate immunity suppression and the proviral activity of ADAR1p150
Source: PLoS Biol. 2018 Nov 29;16(11):e2006577. doi: 10.1371/journal.pbio.2006577 (PMC6264153; doi:10.1371/journal.pbio.2006577)
Supplement: S1 Table — The table includes the top 156 genes specifically edited by ADAR1 in HeLa cells as identified by the number of A>G editing sites detected by GIREMI. ADAR1, adenosine deaminase acting on RNA 1; GIREMI, Genome-independent Identification of RNA Editing by Mutual Information. (XLSX) [file pbio.2006577.s015.xlsx]

## Sheet: Sheet7
RANK	CHROM	GENE_LOCATION	GENE_NAME	STRAND	TYPE EDITING	HeLa	p150KO	ADAR1KO	CTRL_1a	AGS1_1b	AGS2_1c	AGS2_2d	AGS4_1e	AGS4_2f	AGS5_1g	CSC_1h	CSC_2i	EDITING_LOCATION	REGION	ELEMENTS	NOTES		Footnotes
1	chr7	chr7:55436056-55572988	VOPP1	-	U>C	58	3	0	19	13	0	6	0	13	39	37	43	chr7:55454293-55459335	3'UTR	LINE			a GEO:SRR1272457
2	chrX	chrX:54530211-54561071	GNL3L	+	A>G	34	13	0	2	6	1	1	8	12	14	7	8	chrX:54560763-54565603	3'UTR	Alu	m.mus.: Gnl3lj		b GEO:SRR1272459
3	chrX	chrX:85003826-85093316	APOOL	+	A>G	23	2	0	4	11	0	7	0	11	13	5	5	chrX:85090829-85091953	3'UTR	Alu			c GEO:SRR1272461
4	chr9	chr9:33041764-33076659	SMU1	-	U>C	19	3	0	0	0	0	0	0	0	0	1	0	chr9:33042188-33043917	3'UTR	no Alu			d GEO:SRR1272463
5	chr16	chr16:46703369-46790407	MYLK3	-	U>C	18	8	0	0	0	0	0	0	0	0	0	0	chr16:46704195-46706567	3'UTR	Alu			e GEO:SRR1272465
6	chr1	chr1:35930718-36072500	AGO3	+	A>G	17	15	0	0	0	0	0	1	3	0	4	2	chr1:36057913-36069959	3'UTR	Alu			f GEO:SRR1272467
7	chr1	chr1:109548611-109618321	GNAI3	+	A>G	13	8	0	0	0	0	1	0	1	0	1	1	chr1:109596415-109597276	3'UTR	Alu			g GEO:SRR1272469
8	chr15	chr15:64364311-64387687	PCLAFk	-	U>C	49	8	3	0	0	0	0	1	0	0	0	0	chr15:64361447-64363944	3'UTR	Alu			h GEO:SRR5626959
9	chr9	chr9:130693721-130704894	EXOSC2	+	A>G	12	8	0	2	3	0	3	2	2	3	3	0	chr9:130699820-130706880	intron, 3'UTR	Alu			i GEO:SRR5626960
10	chr1	chr1:179025804-179076562	FAM20B	+	A>G	12	7	0	2	3	1	3	3	6	5	6	6	chr1:179073415-179075107	3'UTR	Alu			j mouse homologs are also edited by ADAR1 (Liddicoat et al. 2015)
11	chrX	chrX:134796789-134854610	FAM122C	+	A>G	12	5	0	0	0	0	0	0	0	0	5	6	chrX:134837225-134844125	3'UTR	Alu			k Annotated as KIAA0101 in GIREMI dataset
12	chr11	chr11:31369840-31431849	DNAJC24	+	A>G	12	7	0	4	6	0	3	0	3	4	9	3	chr11:31431051-31431721	3'UTR	Alu
13	chr4	chr4:127965306-128039711	ABHD18	+	A>G	11	3	0	0	0	0	0	3	0	0	1	0	chr4:128010841-128037548	intron, 3'UTR	Alu				unique to this study
14	chr2	chr2:131637025-131649615	LINC01087	+	A>G	10	6	0	0	0	0	0	0	0	0	0	0	chr2:131634906-131636662	5'UTR	no Alu				overlapping with Ahmad et al.
15	chr18	chr18:21612267-21633524	SNRPD1	+	A>G	10	6	0	0	0	2	0	3	0	0	0	1	chr18:21631272-21633112	3'UTR	Alu				overlapping with Chung et al.
16	chr5	chr5:134873803-134901525	TXNDC15	+	A>G	10	2	0	7	5	7	8	7	8	13	6	4	chr5:134900417-134901050	3'UTR	Alu				overlapping with both studies
17	chr1	chr1:150600851-150629612	ENSA	-	U>C	10	6	0	1	0	0	0	0	0	0	3	3	chr1:150617415-150621414	3'UTR	Alu
18	chr1	chr1:16562319-16613562	NBPF1	-	U>C	10	18	0	2	6	1	3	1	7	3	9	10	chr1:16562918-16602757	intron	no Alu
19	chr10	chr10:101784443-101818465	MGEA5	-	U>C	9	5	0	1	3	0	0	0	0	0	0	0	chr10:101789723-101810923	intron	Alu
20	chr17	chr17:1702790-1710438	TLCD2	-	U>C	8	1	0	1	4	1	5	4	8	2	8	7	chr17:1703484-1706563	3'UTR	Alu
21	chr10	chr10:119571802-119597029	TIAL1	-	U>C	24	11	2	4	3	6	1	16	6	1	3	4	chr10:119572211-119573491	3'UTR	Alu
22	chr12	chr12:98515512-98550379	TMPO	+	A>G	8	6	0	5	6	1	4	3	7	5	6	5	chr12:98542751-98551405	intron, 3'UTR	Alu
23	chr7	chr7:75359194-75395383	STAG3L1	+	A>G	23	13	2	8	14	0	9	3	15	6	8	2	chr7:75365585-75372878	intron, 3'UTR	Alu
24	chr2	chr2:206114817-206159603	NDUFS1	-	U>C	61	15	8	12	13	5	8	15	13	10	11	16	chr2:206116854-206125119	3'UTR	Alu
25	chr7	chr7:44565417-44575051	DDX56	-	U>C	13	12	1	4	8	0	6	0	8	1	18	18	chr7:44573154-44577468	5'UTR	Alu	TMED4_3'UTR
26	chr15	chr15:50702266-50765808	SPPL2A	-	U>C	13	1	1	10	6	2	9	5	12	7	7	10	chr15:50703590-50705258	3'UTR	Alu
27	chr22	chr22:40857077-40932815	XPNPEP3	+	A>G	17	8	2	3	1	0	0	5	3	0	0	4	chr22:40927287-40931607	3'UTR	Alu	m.mus.: Xpnpep3j
28	chr2	chr2:128091200-128195677	UGGT1	+	A>G	17	14	2	9	6	3	11	11	10	8	11	11	chr2:128191597-128194192	3'UTR	Alu
29	chr17	chr17:44798448-44830816	GJC1	-	U>C	28	13	4	4	3	4	3	8	5	6	8	8	chr17:44799423-44802951	3'UTR	Alu
30	chr19	chr19:39480412-39493785	TIMM50	+	A>G	11	7	1	6	2	3	6	1	9	7	0	3	chr19:39484293-39492751	intron	Alu
31	chr1	chr1:151402724-151459465	POGZ	-	U>C	21	27	3	0	0	0	0	6	0	0	0	0	chr1:151432163-151452833	5'UTR	Alu
32	chr5	chr5:131170810-131205426	LYRM7	+	A>G	26	19	4	7	3	1	7	0	9	8	7	6	chr5:131200266-131204035	3'UTR	Alu
33	chr1	chr1:35599544-35641844	PSMB2	-	U>C	10	4	1	5	10	2	6	4	10	6	7	3	chr1:35599889-35602769	3'UTR	Alu
34	chr7	chr7:4973988-5040675	RNF216P1	+	A>G	10	4	1	3	3	1	3	2	3	2	5	4	chr7:4974088-4995765	intron	Alu
35	chr15	chr15:50552473-50686815	TRPM7	-	U>C	20	8	3	1	0	2	0	9	0	0	1	0	chr15:50557202-50604008	intron, 3'UTR	Alu
36	chr8	chr8:94719703-94793836	DPY19L4	+	A>G	10	6	1	9	5	0	9	2	11	4	3	3	chr8:94792377-94792810	3'UTR	Alu
37	chr5	chr5:94618347-94739436	SLF1	+	A>G	15	14	2	0	0	0	0	0	0	0	0	0	chr5:94624994-94692929	intron	no Alu
38	chr7	chr7:74882163-74890610	STAG3L2	-	U>C	9	8	1	1	1	0	1	0	5	0	0	1	chr7:74879175-74882628	3'UTR	Alu
39	chr4	chr4:120055608-120067074	MAD2L1	-	U>C	9	1	1	0	0	0	1	0	0	0	0	0	chr4:120055816-120058615	3'UTR	Alu	m.mus.: Mad2l1j
40	chr8	chr8:95244919-95269201	C8orf37	-	U>C	9	6	1	0	0	0	0	0	0	0	1	0	chr8:95245566-95246283	3'UTR	Alu
41	chr17	chr17:18271428-18315007	TOP3A	-	U>C	9	16	1	0	1	0	1	3	0	1	6	3	chr17:18271818-18306478	intron, 3'UTR	Alu
42	chr2	chr2:203238940-203305611	CYP20A1	+	A>G	9	6	1	14	8	15	10	48	21	1	5	10	chr2:203302413-203304829	3'UTR	Alu
43	chr5	chr5:146113038-146182660	LARS	-	U>C	9	11	1	0	1	0	0	2	0	0	1	2	chr5:146131552-146146913	intron	Alu
44	chr17	chr17:59155499-59204705	PRR11	+	A>G	22	13	4	0	0	0	0	7	0	1	2	3	chr17:59201709-59203764	3'UTR	Alu
45	chr18	chr18:670324-712676	ENOSF1	-	U>C	17	11	3	1	3	0	2	0	6	4	5	2	chr18:684090-710174	intron	Alu
46	chrX	chrX:16719632-16765336	SYAP1	+	A>G	17	9	3	5	3	0	1	1	3	2	1	4	chrX:16763026-16764743	3'UTR	Alu
47	chr12	chr12:124993700-125031231	BRI3BP	+	A>G	21	10	4	0	0	0	0	0	0	6	2	0	chr12:124996852-125028913	intron, 3'UTR	Alu	m.mus.: Bri3bpj
48	chr20	chr20:3846799-3876123	MAVS	+	A>G	25	15	5	6	7	5	8	3	12	9	7	8	chr20:3867511-3872182	3'UTR	Alu
49	chr6	chr6:43021645-43034156	RRP36	+	A>G	20	4	4	4	8	2	4	10	5	6	8	5	chr6:43029649-43033143	3'UTR	Alu
50	chr19	chr19:1573596-1592801	MBD3	-	U>C	20	8	4	0	2	0	0	1	2	0	2	2	chr19:1586769-1596841	intron	Alu
51	chr6	chr6:149724315-149749665	NUP43	-	U>C	20	20	4	4	4	9	2	10	6	10	17	14	chr6:149724619-149725600	3'UTR	Alu
52	chr1	chr1:43978943-43991170	B4GALT2	+	A>G	8	3	1	3	4	5	3	1	2	4	0	0	chr1:43986142-43987389	intron	no Alu
53	chr6	chr6:70566917-70589569	SDHAF4	+	A>G	12	3	2	5	4	0	7	5	4	4	2	6	chr6:70588939-70589371	3'UTR	Alu
54	chr17	chr17:4997948-5028401	KIF1C	+	A>G	16	6	3	4	5	0	1	5	6	4	11	9	chr17:5025010-5027822	3'UTR	Alu
55	chr4	chr4:70815782-70839945	GRSF1	-	U>C	12	9	2	0	1	0	1	1	1	2	2	2	chr4:70816558-70832147	intron, 3'UTR	Alu
56	chr11	chr11:32583798-32606262	EIF3M	+	A>G	8	3	1	2	1	0	0	0	4	4	2	1	chr11:32593455-32604379	3'UTR	Alu
57	chr17	chr17:75941507-75979363	ACOX1	-	U>C	12	5	2	2	4	1	4	3	5	4	6	2	chr17:75941584-75944983	3'UTR	Alu
58	chr19	chr19:11925068-11950773	ZNF700	+	A>G	8	15	1	0	1	0	0	0	0	1	0	0	chr19:11927269-11946877	intron	Alu
59	chr22	chr22:37848868-37889407	EIF3L	+	A>G	8	15	1	0	0	0	0	0	0	0	0	0	chr22:37856189-37867816	intron	Alu
60	chr7	chr7:17298622-17346152	AHR	+	A>G	8	8	1	5	6	1	3	2	3	5	6	9	chr7:17298806-17345155	3'UTR	Alu
61	chr20	chr20:5950652-5998977	MCM8	+	A>G	8	7	1	1	0	0	0	0	0	0	0	0	chr20:5996152-5997782	3'UTR	Alu
62	chr16	chr16:48244296-48363122	LONP2	+	A>G	12	4	2	2	2	3	4	3	4	2	5	5	chr16:48294646-48354471	intron, 3'UTR	Alu
63	chr1	chr1:225777813-225790466	SRP9	+	A>G	19	12	4	4	7	1	1	0	6	0	6	7	chr1:225785175-225788545	intron	Alu
64	chrX	chrX:115917271-115969089	DANT2	-	U>C	19	14	4	0	0	0	0	1	0	0	0	0	chrX:115925489-115967398	intron	Alu, LINE
65	chr22	chr22:36487190-36507101	FOXRED2	-	U>C	11	9	2	1	1	0	0	0	1	0	0	1	chr22:36487907-36488808	3'UTR	Alu
66	chr17	chr17:82614562-82648553	WDR45B	-	U>C	11	12	2	0	0	0	0	0	0	0	1	0	chr17:82626011-82628962	intron	Alu
67	chr6	chr6:43576150-43615660	POLH	+	A>G	11	9	2	6	4	1	4	5	5	2	4	1	chr6:43587912-43618413	intron, 3'UTR	Alu
68	chr2	chr2:113705011-113756823	SLC35F5	-	U>C	11	2	2	5	3	0	3	0	6	4	4	4	chr2:113710062-113753419	intron, 3'UTR	Alu, LINE
69	chrX	chrX:131691530-131830643	FIRRE	-	U>C	46	47	12	0	0	0	0	0	1	0	0	0	chrX:131704361-131803450	intron	Alu
70	chr4	chr4:17800655-17810758	DCAF16	-	U>C	14	11	3	3	4	0	4	3	10	4	8	9	chr4:17801160-17802058	intron, 3'UTR	Alu
71	chr6	chr6:57046532-57055239	KIAA1586	+	A>G	10	12	2	2	1	1	1	0	1	0	0	0	chr6:57056640-57058030	3'UTR	Alu
72	chr3	chr3:10141008-10152220	VHL	+	A>G	10	2	2	5	6	5	5	4	8	4	2	6	chr3:10144391-10153412	intron, 3'UTR	Alu
73	chr12	chr12:56712428-56731628	NACA	-	U>C	10	5	2	0	0	1	0	3	0	0	0	1	chr12:56730505-56731462	5'UTR	Alu	Prim1_3'UTR
74	chr14	chr14:102317377-102342702	ZNF839	+	A>G	10	10	2	1	2	0	2	1	2	2	2	2	chr14:102322710-102335834	intron	Alu
75	chr1	chr1:155687960-155739010	DAP3	+	A>G	10	16	2	1	2	0	0	2	1	0	3	0	chr1:155726667-155735509	intron	Alu
76	chrX	chrX:123859724-123913979	XIAP	+	A>G	10	9	2	8	9	8	8	11	14	12	6	4	chrX:123903334-123913445	3'UTR	Alu
77	chr5	chr5:134758771-134855133	DDX46	+	A>G	10	21	2	0	0	0	0	0	1	0	2	0	chr5:134775558-134805080	3'UTR	Alu
78	chr2	chr2:32277910-32316594	YIPF4	+	A>G	13	7	3	3	5	1	2	1	5	2	8	3	chr2:32307672-32310767	3'UTR	Alu
79	chr5	chr5:10679230-10761272	DAP	-	U>C	13	11	3	0	0	0	0	0	0	0	0	0	chr5:10694486-10720268	intron	no Alu
80	chr18	chr18:58671386-58754477	MALT1	+	A>G	13	9	3	4	5	6	3	4	2	2	3	4	chr18:58690694-58753428	intron, 3'UTR	Alu	m.mus.: Malt1j
81	chr12	chr12:121308245-121399896	ANAPC5	-	U>C	16	16	4	1	4	0	0	0	3	4	7	5	chr12:121331976-121339539	intron	Alu
82	chr12	chr12:98593591-98606379	SLC25A3	+	A>G	9	5	2	5	5	6	5	9	14	6	1	6	chr12:98596874-98605857	intron, 3'UTR	Alu
83	chr19	chr19:18340587-18369950	PGPEP1	+	A>G	9	2	2	4	3	5	1	10	7	3	7	10	chr19:18365401-18367049	3'UTR	Alu
84	chr15	chr15:65148219-65185342	CLPX	-	U>C	9	5	2	0	0	0	1	0	4	1	0	1	chr15:65149663-65150254	3'UTR	Alu
85	chr1	chr1:10456522-10472526	DFFA	-	U>C	17	4	5	3	2	11	3	14	2	2	2	1	chr1:10457470-10462258	3'UTR	Alu	m.mus.: Dffaj
86	chr12	chr12:48921518-48926474	FKBP11	-	U>C	14	6	4	0	0	0	0	0	0	0	0	1	chr12:48920576-48929332	5'UTR	Alu	ARF3_3'UTR
87	chr4	chr4:127781821-127840733	HSPA4L	+	A>G	11	2	3	0	0	0	0	0	0	0	2	3	chr4:127835582-127837988	3'UTR	Alu
88	chr5	chr5:157785743-157859175	CLINT1	-	U>C	11	13	3	0	0	0	0	0	0	0	0	0	chr5:157829621-157851579	intron	Alu
89	chr15	chr15:89895006-89912956	ARPIN	-	U>C	16	6	5	8	3	3	9	6	10	2	8	10	chr15:89897250-89901496	3'UTR	Alu
90	chr20	chr20:45948653-45972172	ZNF335	-	U>C	8	6	2	0	0	0	2	0	1	1	1	0	chr20:45955032-45956441	intron	Alu
91	chr10	chr10:119033670-119080823	EIF3A	-	U>C	8	11	2	0	0	0	0	0	0	0	0	1	chr10:119045017-119065134	intron	Alu
92	chr21	chr21:46235126-46286297	MCM3AP	-	U>C	8	7	2	2	0	0	1	0	0	1	0	2	chr21:46268861-46271778	intron	Alu
93	chr1	chr1:99969789-100035637	SLC35A3	+	A>G	8	4	2	1	4	0	3	0	4	4	1	1	chr1:100018266-100024747	intron, 3'UTR	Alu
94	chr1	chr1:32651142-32686211	RBBP4	+	A>G	21	10	7	2	1	0	2	0	3	3	4	5	chr1:32659517-32683907	intron, 3'UTR	Alu	m.mus.: Rbbp4j
95	chr5	chr5:60873831-60945073	ERCC8	-	U>C	21	12	7	5	7	0	3	0	4	9	4	1	chr5:60891944-60893541	3'UTR	Alu
96	chr2	chr2:127843551-127858157	POLR2D	-	U>C	13	12	4	2	2	0	2	1	1	2	2	3	chr2:127843916-127846170	3'UTR	Alu
97	chr3	chr3:45555394-45686338	LIMD1	+	A>G	18	15	6	5	1	3	5	9	2	4	16	15	chr3:45594541-45680942	intron, 3'UTR	Alu
98	chr15	chr15:40382721-40394246	KNSTRN	+	A>G	15	13	5	0	0	3	1	1	0	1	0	0	chr15:40387798-40395816	intron, 3'UTR	Alu
99	chr8	chr8:41529206-41545046	GINS4	+	A>G	10	11	3	0	0	0	0	0	0	3	7	6	chr8:41542129-41543969	3'UTR	Alu
100	chr11	chr11:66638617-66666682	RBM4	+	A>G	10	11	3	1	1	0	1	0	1	0	0	0	chr11:66635772-66657598	intron, 3'UTR	Alu
101	chr7	chr7:100826820-100867009	SLC12A9	+	A>G	10	10	3	1	0	0	0	0	0	0	0	0	chr7:100854954-100856751	intron	Alu
102	chr7	chr7:149126416-149182802	ZNF398	+	A>G	10	14	3	0	0	0	0	3	0	0	0	0	chr7:149124598-149187632	intron, 3'UTR	Alu
103	chr11	chr11:93661639-93730358	CEP295	+	A>G	10	10	3	0	0	0	0	0	0	0	0	0	chr11:93668426-93720353	intron	no Alu
104	chr20	chr20:36777442-36863686	SOGA1	-	U>C	10	14	3	4	4	0	2	0	3	0	8	7	chr20:36781911-36856857	intron, 3'UTR	Alu
105	chr9	chr9:136881912-136926607	TRAF2	+	A>G	17	12	6	0	0	0	0	0	0	0	0	0	chr9:136887894-136895650	intron, 3'UTR	Alu
106	chr1	chr1:149390623-149556361	NBPF19	+	A>G	17	17	6	8	10	2	8	5	7	10	29	32	chr1:149400840-149555763	intron, 3'UTR	no Alu
107	chr9	chr9:128305161-128322742	TRUB2	-	U>C	24	11	9	1	7	7	1	13	3	6	2	3	chr9:128305442-128313131	3'UTR	Alu
108	chr7	chr7:6022244-6059230	EIF2AK1	-	U>C	12	4	4	0	0	0	1	2	0	1	0	2	chr7:6022284-6047933	intron	Alu
109	chr10	chr10:124748149-124791870	METTL10	-	U>C	12	20	4	1	0	0	0	0	0	0	0	0	chr10:124750818-124787350	intron, 3'UTR	Alu
110	chr22	chr22:18077920-18131138	PEX26	+	A>G	12	5	4	3	4	3	3	0	8	5	5	4	chr22:18078059-18100349	3'UTR	Alu
111	chr11	chr11:9384622-9448126	IPO7	+	A>G	12	16	4	1	0	0	2	0	1	0	0	0	chr11:9392234-9427347	intron	Alu
112	chr10	chr10:68477999-68527474	SLC25A16	-	U>C	19	36	7	1	1	5	0	0	0	0	4	9	chr10:68482756-68524795	intron, 3'UTR	Alu
113	chr15	chr15:51829628-51947295	TMOD3	+	A>G	26	13	10	2	0	3	2	7	1	6	2	0	chr15:51912172-51914954	3'UTR	Alu
114	chr7	chr7:152644779-152676165	XRCC2	-	U>C	14	13	5	0	0	0	0	0	0	3	0	0	chr7:152641732-152670970	intron, 3'UTR	Alu
115	chr5	chr5:65517766-65563171	CENPK	-	U>C	16	12	6	0	0	0	0	0	0	0	1	0	chr5:65530810-65566375	intron	no Alu
116	chr11	chr11:9280654-9314780	TMEM41B	-	U>C	18	20	7	3	0	0	1	0	2	2	1	3	chr11:9282573-9294419	intron	Alu
117	chr1	chr1:75724347-75787575	ACADM	+	A>G	18	5	7	4	3	0	2	0	3	1	1	0	chr1:75742216-75761593	intron	Alu
118	chr7	chr7:6754109-6799365	RSPH10B2	+	A>G	9	3	3	1	2	2	1	0	0	0	2	0	chr7:6751837-6753006	5'UTR	Alu	PMS2CL_3'UTR
119	chr3	chr3:179347692-179394931	MFN1	+	A>G	9	11	3	0	0	0	0	0	0	0	0	0	chr3:179371419-179374224	intron	Alu
120	chr16	chr16:22437008-22492220	SMG1P1	+	A>G	9	15	3	3	6	2	4	6	5	4	7	7	chr16:22471983-22487394	intron, 3'UTR	Alu
121	chr15	chr15:41283990-41309737	OIP5-AS1	+	A>G	11	15	4	1	0	3	1	1	1	1	1	1	chr15:41294720-41297813	intron, 3'UTR	Alu
122	chr7	chr7:151466012-151520120	RHEB	-	U>C	11	9	4	0	0	0	0	0	0	0	0	0	chr7:151464696-151503557	intron	no Alu
123	chr7	chr7:66114604-66154568	CRCP	+	A>G	13	23	5	3	3	6	1	23	5	3	8	7	chr7:66153993-66158142	3'UTR	Alu
124	chr3	chr3:94062916-94128545	NSUN3	+	A>G	13	19	5	0	0	0	0	0	0	0	3	2	chr3:94075361-94129823	intron, 3'UTR	Alu
125	chr3	chr3:142157527-142225607	GK5	-	U>C	15	15	6	3	4	2	2	0	4	0	1	1	chr3:142160968-142184829	intron, 3'UTR	Alu
126	chr20	chr20:50888919-50931240	ADNP	-	U>C	17	12	7	0	0	0	0	0	1	0	0	0	chr20:50896657-50914133	intron	Alu
127	chr9	chr9:128322536-128334072	COQ4	+	A>G	12	13	5	9	5	0	5	3	9	2	6	6	chr9:128327754-128331963	intron	Alu
128	chr19	chr19:45692483-45703989	QPCTL	+	A>G	8	5	3	1	1	0	2	0	1	3	0	0	chr19:45687763-45703698	intron, 3'UTR	Alu
129	chr16	chr16:31115754-31131393	KAT8	+	A>G	10	7	4	9	5	0	4	7	13	8	5	8	chr16:31122760-31123774	intron	Alu
130	chr14	chr14:34432789-34462356	SPTSSA	-	U>C	14	29	6	0	0	0	0	0	0	0	0	0	chr14:34437952-34459175	intron	Alu
131	chr12	chr12:53006158-53042209	EIF4B	+	A>G	16	12	7	0	0	0	0	0	0	0	0	0	chr12:53014065-53028935	intron	Alu
132	chr12	chr12:71686087-71705046	TMEM19	+	A>G	8	6	3	3	2	0	0	5	2	0	4	4	chr12:71702441-71703070	3'UTR	Alu
133	chr7	chr7:128476729-128506602	METTL2B	+	A>G	12	6	5	2	2	2	1	4	3	3	3	5	chr7:128502779-128505852	intron,3'UTR	Alu
134	chr8	chr8:58411264-58451501	UBXN2B	+	A>G	16	13	7	0	1	0	1	0	0	0	1	1	chr8:58416879-58425082	intron	no Alu
135	chr1	chr1:9922113-9943407	LZIC	-	U>C	8	6	3	1	0	5	3	2	2	0	2	1	chr1:9927952-9947431	3'UTR	Alu
136	chr3	chr3:15070073-15099163	RBSN	-	U>C	8	8	3	3	2	1	3	0	2	4	2	2	chr3:15072335-15074216	3'UTR	Alu
137	chr11	chr11:126303752-126345749	DCPS	+	A>G	10	9	4	1	3	0	5	2	1	0	0	1	chr11:126346583-126349197	3'UTR	Alu, no Alu
138	chr1	chr1:20742661-20787323	HP1BP3	-	U>C	10	14	4	1	1	0	1	2	2	1	4	8	chr1:20755311-20782241	intron	Alu
139	chr12	chr12:120127203-120194710	GCN1	-	U>C	14	15	6	0	0	1	0	0	0	0	0	0	chr12:120146463-120196486	intron	Alu
140	chr5	chr5:173707614-173746211	LINC01484	-	U>C	8	11	3	0	0	0	0	0	0	0	0	0	chr5:173709463-173743922	intron	no Alu
141	chr6	chr6:73413515-73452276	MB21D1	-	U>C	8	2	3	0	0	1	0	0	0	1	0	0	chr6:73423368-73436795	intron, 3'UTR	Alu
142	chr19	chr19:52190039-52229533	PPP2R1A	+	A>G	8	4	3	0	0	0	0	1	0	0	0	0	chr19:52193669-52197419	intron	Alu
143	chr2	chr2:61065871-61138034	KIAA1841	+	A>G	10	11	4	0	1	0	0	0	0	2	3	3	chr2:61077136-61120669	intron	Alu
144	chr1	chr1:146064699-146144942	NBPF10	-	U>C	10	6	4	2	4	0	4	0	3	3	10	9	chr1:146065293-146140504	intron	no Alu
145	chr1	chr1:179839967-179877803	TOR1AIP2	-	U>C	21	16	10	2	1	4	0	1	3	1	0	0	chr1:179840373-179875215	intron, 3'UTR	Alu
146	chr1	chr1:204516379-204558120	MDM4	+	A>G	30	25	15	2	5	4	3	2	10	1	6	6	chr1:204529114-204557667	intron, 3'UTR	Alu
147	chr12	chr12:50392383-50480004	LARP4	+	A>G	15	21	7	0	0	0	0	0	0	0	0	0	chr12:50418740-50459941	intron	Alu
148	chr3	chr3:40524878-40574685	ZNF621	+	A>G	13	11	6	8	7	2	9	1	12	10	11	10	chr3:40536194-40539522	3'UTR	Alu
149	chr10	chr10:94501434-94613905	HELLS	+	A>G	13	20	6	0	0	0	0	0	0	1	0	0	chr10:94556436-94607867	intron, 3'UTR	Alu
150	chr12	chr12:49346917-49357546	DNAJC22	+	A>G	9	5	4	0	0	0	0	0	0	0	8	8	chr12:49352462-49353573	3'UTR	Alu
151	chr2	chr2:37099210-37157065	EIF2AK2	-	U>C	18	16	9	4	4	3	2	2	7	11	5	7	chr2:37100519-37149902	3'UTR	Alu
152	chrX	chrX:101009346-101052116	TRMT2B	-	U>C	9	14	4	1	2	0	3	4	1	1	5	7	chrX:101007842-101010404	3'UTR	Alu
153	chr11	chr11:47716517-47767443	FNBP4	-	U>C	9	7	4	1	2	1	2	2	2	2	0	0	chr11:47726801-47768030	intron	Alu
154	chr7	chr7:157138913-157269372	UBE3C	+	A>G	18	19	9	0	0	0	0	0	0	0	1	0	chr7:157140314-157200896	intron	Alu
155	chr10	chr10:17644125-17715914	STAM	+	A>G	16	19	8	0	0	0	0	1	0	0	0	0	chr10:17686516-17718130	intron	Alu
156	chr19	chr19:3630183-3700479	PIP5K1C	-	U>C	14	21	7	1	1	0	0	2	0	0	0	0	chr19:3647690-3648327	intron	Alu
	Footnotes
	a GEO:SRR1272457
	b GEO:SRR1272459
	c GEO:SRR1272461
	d GEO:SRR1272463
	e GEO:SRR1272465
	f GEO:SRR1272467
	g GEO:SRR1272469
	h mouse homologs are also edited by ADAR1 (Liddicoat et al. 2015)
	i Annotated as KIAA0101 in GIREMI dataset
		unique to this study
		overlapping only with Ahmad et al.
		overlapping only with Chung et al.
		overlapping with both studies
