# Supplementary material for: Extensive editing of cellular and viral double-stranded RNA structures accounts for innate immunity suppression and the proviral activity of ADAR1p150
Source: PLoS Biol. 2018 Nov 29;16(11):e2006577. doi: 10.1371/journal.pbio.2006577 (PMC6264153; doi:10.1371/journal.pbio.2006577)
Supplement: S1 Data — Each tab contains data values used to generate indicated figure panels. (XLSX) [file pbio.2006577.s016.xlsx]

## Sheet: Fig S2B
Percent of cell population		HeLa					p150KO					ADAR1KO
QUADRANT	TIME (h)	0	24	48	72	96	0	24	48	72	96	0	24	48	72	96
AnnexinV-/PI+	DEAD 2	0.67	0.75	1.32	1.9	1.65	1.1	0.79	2.2	4.13	2.91	1.63	1.16	4.73	3.35	3.27
AnnexinV+/PI+	DEAD 1	23.2	21.1	20.8	17.8	11.6	29.1	22.1	26.1	20	15.6	28.5	33.1	42.5	25.2	21.3
AnnexinV+/PI-	APOPTOTIC	7.58	8.82	7.26	3.29	2.84	9.92	12.4	7.66	4.83	4.53	11.9	12.2	10.2	6.09	5.41
AnnexinV-/PI-	LIVE	68.5	69.4	70.6	77	83.9	59.9	64.7	64.1	71	77	58	53.6	42.6	65.3	70

## Sheet: Figs 1B, S3C
Number of GIREMI mutations	HeLa	chr1	chr2	chr3	chr4	chr5	chr6	chr7	chr8	chr9	chr10	chr11	chr12	chr13	chr14	chr15	chr16	chr17	chr18	chr19	chr20	chr21	chr22	chrX
	AC	327	220	115	122	192	85	186	140	166	139	96	200	76	90	147	40	141	35	69	50	56	79	77
	AG	2670	1794	998	816	1441	780	1437	1027	1046	1111	990	1443	574	536	955	497	1121	257	902	462	388	600	635
	AT	279	222	102	123	144	77	157	112	137	132	91	175	69	65	84	47	106	22	58	32	44	52	57
	CA	325	208	129	137	166	93	161	144	169	142	136	198	70	103	131	54	151	27	109	54	65	90	46
	CG	438	281	142	144	211	115	225	155	199	196	154	228	78	104	158	62	173	33	139	71	78	129	65
	CT	1592	1057	532	548	762	323	839	599	737	699	471	894	333	347	539	223	692	117	419	266	273	445	195
	GA	1660	1117	519	590	795	366	894	572	746	763	533	964	417	397	574	247	770	139	402	272	311	408	222
	GC	491	299	151	169	212	117	205	155	233	169	140	266	88	95	181	62	159	31	108	67	84	111	84
	GT	378	267	120	132	178	67	192	149	196	159	120	238	87	93	135	72	147	31	115	68	64	96	69
	TA	270	189	101	87	161	68	162	106	122	113	108	180	64	55	86	34	99	16	101	31	59	66	56
	TC	1761	1152	700	590	933	554	937	649	838	715	645	978	436	386	598	283	730	185	433	311	308	401	414
	TG	362	249	122	103	198	105	180	135	174	137	120	206	86	84	116	48	151	39	97	57	63	88	55
Number of GIREMI mutations	ADAR1KO	chr1	chr2	chr3	chr4	chr5	chr6	chr7	chr8	chr9	chr10	chr11	chr12	chr13	chr14	chr15	chr16	chr17	chr18	chr19	chr20	chr21	chr22	chrX
	AC	362	237	116	112	180	89	178	151	144	152	100	199	83	79	141	44	136	38	83	49	55	88	61
	AG	2039	1328	762	656	992	553	1044	796	753	877	720	1107	430	425	732	322	812	178	627	326	347	486	384
	AT	257	184	107	92	111	91	145	108	128	133	77	180	64	54	93	41	89	27	72	39	37	48	53
	CA	308	223	128	110	143	99	158	131	157	139	131	198	84	104	120	59	159	24	115	56	75	98	51
	CG	428	282	147	143	206	97	222	146	193	198	143	220	100	99	156	75	192	36	181	72	85	128	74
	CT	1558	978	537	516	735	341	788	569	647	700	402	853	332	369	571	258	656	113	433	270	285	443	210
	GA	1703	1057	527	573	782	349	826	608	695	760	501	932	364	423	590	267	771	112	467	286	295	415	223
	GC	483	273	164	150	186	108	214	162	199	195	163	229	90	117	167	68	167	35	135	82	87	126	80
	GT	365	258	129	130	186	86	203	147	189	164	143	228	86	81	143	67	162	37	134	58	63	97	71
	TA	258	173	110	88	168	72	147	125	109	130	86	199	64	65	112	36	98	31	106	29	51	66	55
	TC	1594	1006	633	559	806	502	848	609	697	723	549	897	377	372	574	239	636	157	458	271	280	386	343
	TG	345	261	136	106	180	106	178	143	138	166	133	222	79	75	100	53	156	33	94	52	54	89	60
Ratio	HeLa/ADAR1KO	chr1	chr2	chr3	chr4	chr5	chr6	chr7	chr8	chr9	chr10	chr11	chr12	chr13	chr14	chr15	chr16	chr17	chr18	chr19	chr20	chr21	chr22	chrX		AVERAGE	STDEV
	AC	0.903315	0.92827	0.991379	1.08929	1.06667	0.955056	1.04494	0.927152	1.15278	0.914474	0.96	1.00503	0.915663	1.13924	1.04255	0.909091	1.03676	0.921053	0.831325	1.02041	1.01818	0.897727	1.2623		0.997072	0.100234
	AG	1.30947	1.3509	1.30971	1.2439	1.45262	1.41049	1.37644	1.2902	1.38911	1.26682	1.375	1.30352	1.33488	1.26118	1.30464	1.54348	1.38054	1.44382	1.4386	1.41718	1.11816	1.23457	1.65365		1.35691	0.111214
	AT	1.0856	1.20652	0.953271	1.33696	1.2973	0.846154	1.08276	1.03704	1.07031	0.992481	1.18182	0.972222	1.07812	1.2037	0.903226	1.14634	1.19101	0.814815	0.805556	0.820513	1.18919	1.08333	1.07547		1.05973	0.152312
	CA	1.05519	0.932735	1.00781	1.24545	1.16084	0.939394	1.01899	1.09924	1.07643	1.02158	1.03817	1	0.833333	0.990385	1.09167	0.915254	0.949686	1.125	0.947826	0.964286	0.866667	0.918367	0.901961		1.00436	0.0987698
	CG	1.02336	0.996454	0.965986	1.00699	1.02427	1.18557	1.01351	1.06164	1.03109	0.989899	1.07692	1.03636	0.78	1.05051	1.01282	0.826667	0.901042	0.916667	0.767956	0.986111	0.917647	1.00781	0.878378		0.976421	0.0976684
	CT	1.02182	1.08078	0.990689	1.06202	1.03673	0.947214	1.06472	1.05272	1.1391	0.998571	1.17164	1.04807	1.00301	0.940379	0.943958	0.864341	1.05488	1.0354	0.967667	0.985185	0.957895	1.00451	0.928571		1.01304	0.0696693
	GA	0.97475	1.05676	0.98482	1.02967	1.01662	1.04871	1.08232	0.940789	1.07338	1.00395	1.06387	1.03433	1.1456	0.938534	0.972881	0.925094	0.998703	1.24107	0.860814	0.951049	1.05424	0.983133	0.995516		1.01637	0.0788704
	GC	1.01656	1.09524	0.920732	1.12667	1.13978	1.08333	0.957944	0.95679	1.17085	0.866667	0.858896	1.16157	0.977778	0.811966	1.08383	0.911765	0.952096	0.885714	0.8	0.817073	0.965517	0.880952	1.05		0.977901	0.116948
	GT	1.03562	1.03488	0.930233	1.01538	0.956989	0.77907	0.945813	1.01361	1.03704	0.969512	0.839161	1.04386	1.01163	1.14815	0.944056	1.07463	0.907407	0.837838	0.858209	1.17241	1.01587	0.989691	0.971831		0.979691	0.0950151
	TA	1.04651	1.09249	0.918182	0.988636	0.958333	0.944444	1.10204	0.848	1.11927	0.869231	1.25581	0.904523	1	0.846154	0.767857	0.944444	1.0102	0.516129	0.95283	1.06897	1.15686	1	1.01818		0.97083	0.149086
	TC	1.10477	1.14513	1.10585	1.05546	1.15757	1.10359	1.10495	1.06568	1.2023	0.988935	1.17486	1.0903	1.1565	1.03763	1.04181	1.1841	1.1478	1.17834	0.945415	1.1476	1.1	1.03886	1.207		1.10802	0.0684032
	TG	1.04928	0.954023	0.897059	0.971698	1.1	0.990566	1.01124	0.944056	1.26087	0.825301	0.902256	0.927928	1.08861	1.12	1.16	0.90566	0.967949	1.18182	1.03191	1.09615	1.16667	0.988764	0.916667		1.01993	0.110662

## Sheet: Fig S3B
	Number of GIREMI mutations
	HeLa	p150KO	ADAR1KO
AC	4540	5129	4654
AG	35403	38373	26334
AT	3760	4153	3697
CA	4644	5229	4653
CG	5734	6354	5775
CT	20504	22722	19975
GA	21757	24347	21163
GC	5746	6433	5762
GT	5123	5674	5197
TA	3726	4264	3772
TC	23545	25845	21376
TG	4844	5352	4726

## Sheet: Figs S3D, S3E, S4A, S4B
S3D	Total transcriptome	HeLa	p150KO	ADAR1KO		S3E	CLASS		TYPE		ELEMENT
Number of A>G events within	intron	20138	23126	14624			SINE	6843	Alu	6661	AluJb	935
	exon	5856	5062	4186							AluSz	758
	UTR	2758	2682	1919							AluSx	729
	intergenic	6649	7499	5603							AluSx1	680
											AluJr	503
S4A	Top 156 genes	HeLa	p150KO	ADAR1KO							AluJo	493
Number of A>G events within	intron	1111	1029	406							AluSz6	362
	exon	1000	463	213							AluSq2	328
	UTR	340	154	48							AluSp	316
	intergenic	0	0	0							AluY	300
											AluSg	197
S4B	Top 156 genes	HeLa	p150KO	ADAR1KO							AluSx3	166
Number of A>G events within	SINE	1017	652	232							AluSc	161
	LINE	71	20	13							AluJr4	131
	others	33	23	14							AluSc8	104
	none	1330	951	408							AluSq	104
											AluSg4	70
											FLAM_C	61
											AluSx4	55
											AluSg7	34
											FLAM_A	27
											AluSc5	20
											AluYm1	19
											FRAM	18
											AluYc	14
											AluYj4	11
											AluSq4	10
											AluYh3	8
											FAM	8
											AluSq10	7
											AluYf1	7
											AluYk4	6
											AluYg6	4
											AluYk3	3
											AluYc3	2
											AluYe5	2
											AluYh3a3	2
											AluYi6	2
											Alu	1
											AluYk11	1
											AluYk12	1
											AluYk2	1
									MIR	178	MIRb	80
											MIR	52
											MIRc	23
											MIR3	20
											MIR1_Amn	3
									others	4	LFSINE_Vert	2
											AmnSINE1	2
							LINE	806	L1	631	L1MA4A	53
											L1MB8	24
											L1M5	23
											L1MC4	22
											L1PA7	21
											L1MA4	19
											L1MDa	16
											L1ME1	16
											L1MB4	15
											L1MB7	15
											L1M4	13
											L1ME3B	13
											L1PA4	13
											L1MC1	12
											L1PA13	12
											L1PA16	12
											L1PB1	12
											L1MB2	11
											HAL1	10
											L1MA3	10
											L1MA7	9
											L1MC3	9
											L1MD2	9
											L1MEd	9
											L1PA12	9
											L1PA5	9
											L1MC5a	8
											L1ME2	8
											L1M2	7
											L1MB3	7
											L1MC5	7
											L1ME4a	7
											L1PA10	7
											L1PA15	7
											L1PA3	7
											L1ME4b	6
											L1ME4c	6
											L1MEc	6
											L1PA6	6
											L1PA8	6
											L1MA1	5
											L1MA2	5
											L1MC	5
											L1MD	5
											L1MD1	5
											L1ME3A	5
											L1MEf	5
											L1M3	4
											L1MA5A	4
											L1MA6	4
											L1MB5	4
											L1MCa	4
											L1MD3	4
											L1ME3Cz	4
											L1ME3F	4
											L1ME3G	4
											L1P1	4
											L1PREC2	4
											L1MA9	3
											L1MC4a	3
											L1ME3	3
											L1MEg	3
											L1MEi	3
											L1P2	3
											L1PA8A	3
											L1PB3	3
											HAL1b	2
											L1M1	2
											L1M4a1	2
											L1M4b	2
											L1MA8	2
											L1MC2	2
											L1ME2z	2
											L1P3	2
											L1PA14	2
											L1PB	2
											L1HS	1
											L1M6	1
											L1MA10	1
											L1MA5	1
											L1MB1	1
											L1MCc	1
											L1ME3D	1
											L1ME3E	1
											L1MEb	1
											L1P4	1
											L1P4a	1
											L1PA11	1
											L1PA17	1
											L1PA2	1
											L1PB2	1
											L1PB4	1
											L1PBa	1
									L2	135	L2a	46
											L2b	35
											L2c	28
											L2	24
											L2-3_Crp	2
									others	40	L3	23
											L3b	4
											CR1-3_Croc	2
											Plat_L3	1
											X7A_LINE	1
											L4_C_Mam	4
											L4_B_Mam	2
											L4_A_Mam	1
											MamRTE1	2
							LTR	302	ERVL-MaLR	156	THE1B	17
											MLT1D	14
											MLT1B	11
											MSTB	11
											MSTA	10
											THE1C	7
											MLT1A0	6
											THE1A-int	6
											THE1D	6
											MLT1A	5
											MSTA-int	5
											MSTB-int	5
											MSTD	4
											THE1A	4
											MLT1C	3
											MLT1E1A	3
											MLT1E2	3
											MLT1J	3
											MLT1K	3
											THE1B-int	3
											MLT1F	2
											MLT1G3	2
											MLT1J1	2
											MLT1J2	2
											MLT1J-int	2
											MSTC	2
											THE1C-int	2
											MLT1A1	1
											MLT1B-int	1
											MLT1F2	1
											MLT1F-int	1
											MLT1G-int	1
											MLT1H	1
											MLT1H2	1
											MLT1I-int	1
											MLT1O	1
											MLT-int	1
											MSTB1	1
											MSTD-int	1
											THE1D-int	1
									ERV1	76	LTR25	7
											MER92B	6
											LTR36	5
											LTR12C	4
											MER41A	4
											LTR10A	3
											LTR10F	3
											LTR49	3
											HERVE-int	2
											LTR56	2
											LTR77	2
											MER39	2
											ERV24_Prim-int	1
											HERV9NC-int	1
											HERVI-int	1
											HERVIP10F-int	1
											LTR10C	1
											LTR12_	1
											LTR12B	1
											LTR19C	1
											LTR1F1	1
											LTR28C	1
											LTR30	1
											LTR45C	1
											LTR72	1
											LTR78	1
											LTR78B	1
											LTR8A	1
											LTR9B	1
											MER31B	1
											MER31-int	1
											MER34	1
											MER34B-int	1
											MER34D	1
											MER49	1
											MER4A	1
											MER4A1	1
											MER4B	1
											MER4D0	1
											MER4E1	1
											MER50	1
											MER50C	1
											MER57F	1
											MER67B	1
											MER89-int	1
									others	70	LTR50	6
											HERVL-int	5
											MER21C	5
											LTR40a	4
											ERVL-B4-int	3
											ERVL-E-int	2
											MER21A	2
											MER77	2
											MLT2B3	2
											HERVL40-int	1
											LTR101_Mam	1
											LTR16E1	1
											LTR16E2	1
											LTR32	1
											LTR33	1
											LTR33A_	1
											LTR42	1
											LTR86A1	1
											LTR86B2	1
											MER21B	1
											MER68	1
											MLT2A1	1
											MLT2B1	1
											MLT2C1	1
											HERVK22-int	5
											HERVK9-int	5
											LTR13	2
											MER9a3	2
											LTR14	1
											LTR3B_	1
											LTR5_Hs	1
											LTR5B	1
											MER11A	1
											LTR81A	2
											LTR55	1
											LTR87	1
											LTR88b	1
							DNA	273	TcMar-Tigger	142	Tigger1	46
											Tigger3b	12
											Tigger19b	11
											Tigger3	7
											Tigger3a	6
											MER2	5
											Tigger15a	5
											Tigger4a	5
											MER44A	4
											MER47A	4
											MER46C	3
											Tigger17a	3
											Tigger2	3
											Tigger5b	3
											Tigger7	3
											MER2B	2
											Tigger11a	2
											Tigger3c	2
											Tigger4	2
											MamRep137	1
											MamRep434	1
											MER44B	1
											MER44C	1
											MER6	1
											MER6A	1
											Tigger10	1
											Tigger13a	1
											Tigger14a	1
											Tigger20a	1
											Tigger2b_Pri	1
											Tigger4b	1
											Tigger6a	1
											Tigger8	1
									hAT-Charlie	103	MER20	11
											MER1B	10
											MER3	7
											MER5A	7
											MER5B	7
											MER58A	6
											Charlie1a	4
											MER103C	4
											MER30	4
											Charlie4z	3
											MER1A	3
											MER20B	3
											MER33	3
											Charlie10	2
											Charlie11	2
											Charlie13a	2
											Charlie15a	2
											Charlie16a	2
											Charlie3	2
											MER102a	2
											MER106A	2
											MER112	2
											MER117	2
											MER58C	2
											Charlie1	1
											Charlie15b	1
											Charlie19a	1
											Charlie20a	1
											Charlie4a	1
											Charlie8	1
											Cheshire	1
											MER5A1	1
											MER5C	1
									others	32	MamTip2	3
											MamRep4096	1
											MER45C	1
											MER91A	1
											MER91B	1
											Zaphod3	1
											Looper	3
											MER63A	1
											MER63D	1
											MER81	1
											MER94	1
											MER75	1
											Kanga11a	1
											Kanga1a	1
											Kanga1b	1
											MER104	1
											MamRep1879	2
											MamRep1894	1
											MER53	1
											Ricksha_0	1
											Ricksha_b	1
											HSMAR2	1
											MARNA	1
							srpRNA	255	srpRNA	255	7SLRNA	255
							RNA	60	RNA	60	7SK	60
							others	114	others	114	(CTCCG)n	3
											(AT)n	2
											(CAG)n	2
											(GGTTGG)n	2
											(TCAC)n	2
											(TG)n	2
											(AAACA)n	1
											(AAAG)n	1
											(AATT)n	1
											(AC)n	1
											(ACAC)n	1
											(ATC)n	1
											(ATGT)n	1
											(CAA)n	1
											(CAACTG)n	1
											(CCTGCT)n	1
											(CTACTG)n	1
											(CTATCTA)n	1
											(GAG)n	1
											(GAT)n	1
											(GCG)n	1
											(GCT)n	1
											(GGAGCT)n	1
											(GGCGAGA)n	1
											(GT)n	1
											(GTGT)n	1
											(TATT)n	1
											(TCT)n	1
											(TCTA)n	1
											(TGG)n	1
											(TGTA)n	1
											U1	11
											U2	5
											U13	3
											U6	3
											U3	1
											HSATI	8
											SST1	7
											GA-rich	6
											A-rich	3
											LSU-rRNA_Hsa	5
											SVA_C	3
											SVA_B	1
											SVA_D	1
											SVA_F	1
											SSU-rRNA_Hsa	1
											ALR	4
											HY1	2
											UCON105	1
											UCON4	1
											tRNA-Ile-ATT	1
											MamRep1151	1
											Helitron3Na_Mam	1
							No element	26756	No element	26756	No element	26756

## Sheet: Fig S5L
			HeLa editing scores	Primary sample editing scores					Number of primary samples
CHR	POS	REF.SEQ.	HeLa	CTRL_1	AGS1_1	AGS2_2	AGS4_2	AGS5_1	with positive editing score
chr7	55453760	T	0	0	0	0	0	0.0666667
chr7	55453761	G	0	0	0	0	0	0
chr7	55453762	T	0	0	0	0	0	-0.0625
chr7	55453763	T	-0.0714286	0	0	0	0	0
chr7	55453764	G	0	0	0	0	0	0
chr7	55453765	G	0	0	0	0	0	0
chr7	55453766	A	0	0	0	0	0	0
chr7	55453767	A	0	0	0	0	0	0
chr7	55453768	A	0	0	0	0	0	0
chr7	55453769	A	0	0	0	0	0	0
chr7	55453770	A	0	0	0	0	0	0
chr7	55453771	A	0	0	0	0	0	0
chr7	55453772	A	0	0	0	0	0	0
chr7	55453773	T	0	0	0	0	0	0.0625
chr7	55453774	G	0	0	0	0	0	0
chr7	55453775	G	0	0	0	0	0	0
chr7	55453776	C	0	0	0	0	0	0
chr7	55453777	A	0	0	0	0	0	0
chr7	55453778	C	0	0	0	0	0	0
chr7	55453779	T	0	0	0	0	0	0
chr7	55453780	G	0	0	0	0	0	0
chr7	55453781	A	0	0	0	0	0	0
chr7	55453782	T	0	0	0	0	0	0
chr7	55453783	A	0	0	0	0	0	0
chr7	55453784	G	0	0	0	0	0	0
chr7	55453785	A	0	0	0	0	0	0
chr7	55453786	C	0	0	0	0	0	0
chr7	55453787	T	0	0	0	0	0	0
chr7	55453788	T	0	0	0	0	0	0
chr7	55453789	C	0	0	0	0	0	0
chr7	55453790	C	0	0	0	0	0	0
chr7	55453791	T	0	0	0	0	0	0
chr7	55453792	T	0	0	0	0	0	0
chr7	55453793	G	0	0	0	0	0	0
chr7	55453794	A	0	0	0	0	0	0
chr7	55453795	T	0	0	0	0	0	0
chr7	55453796	A	0	0	0	0	0	0
chr7	55453797	C	0	0	0	0	0	0
chr7	55453798	A	0	0	0	0	0	0
chr7	55453799	G	0	0	0	0	0	0
chr7	55453800	G	0	0	0	0	0	0
chr7	55453801	G	0	0	0	0	0	0
chr7	55453802	T	0	0	0	0	0	0
chr7	55453803	T	0	0	0	0	0	0
chr7	55453804	G	0	0	0	0	0	0
chr7	55453805	T	0	0	0	0	0	0
chr7	55453806	C	0	0	0	0	0	0
chr7	55453807	A	0	0	0	0	0	0
chr7	55453808	C	0	0	0	0	0	0
chr7	55453809	A	0	0	0	0	0	0
chr7	55453810	A	0	0	0	0	0	0
chr7	55453811	A	0	0	0	0	0	0
chr7	55453812	C	0	0	0	0	0	0
chr7	55453813	T	0.777778	1	1	1	0.571429	1	5
chr7	55453814	T	-0.111111	0	0	0	0	0
chr7	55453815	T	-0.111111	0	0	0	0	0
chr7	55453816	C	0	0	0	0	0	0
chr7	55453817	A	0	0	0	0	0	0
chr7	55453818	A	0	0	0	0	0	0
chr7	55453819	T	-0.0588235	0	0	0	0	0
chr7	55453820	T	-0.0625	0	0	0	0	0
chr7	55453821	T	-0.0625	0	0	0	0	0
chr7	55453822	G	0	0	0	0	0	0
chr7	55453823	T	0	0	0	0	0	0
chr7	55453824	A	0	0	0	0	0	0
chr7	55453825	A	0	0	0	0	0	0
chr7	55453826	A	0	0	0	0	0	0
chr7	55453827	A	0	0	0	0	0	0
chr7	55453828	A	0	0	0	0	0	0
chr7	55453829	A	0	0	0	0	0	0
chr7	55453830	C	0	0	0	0	0	0
chr7	55453831	T	0	0	0	0	0	0
chr7	55453832	C	0	0	0	0	0	0
chr7	55453833	A	0	0	0	0	0	0
chr7	55453834	A	0	0	0	0	0	0
chr7	55453835	T	0	0	0	0	0	0
chr7	55453836	A	0	0	0	0	0	0
chr7	55453837	C	0	0	0	0	0	0
chr7	55453838	C	0	0	0	0	0	0
chr7	55453839	T	0	0	0	0	0	0
chr7	55453840	A	0	0	0	0	0	0
chr7	55453841	C	0	0	0	0	0	0
chr7	55453842	A	0	0	0	0	0	0
chr7	55453843	A	0	0	0	0	0	0
chr7	55453844	A	0	0	0	0	0	0
chr7	55453845	G	0	0	0	0	0	0
chr7	55453846	A	0	0	0	0	0	0
chr7	55453847	G	0	0	0	0	0	0
chr7	55453848	C	0	0	0	0	0	0
chr7	55453849	A	0	0	0	0	0	0
chr7	55453850	A	0	0	0	0	0	0
chr7	55453851	T	0	0	0	0	0	0
chr7	55453852	A	0	0	0	0	0	0
chr7	55453853	A	0	0	0	0	0	0
chr7	55453854	A	0	0	0	0	0	0
chr7	55453855	G	0	0	0	0	0	0
chr7	55453856	C	0	0	0	0	0	0
chr7	55453857	G	0	0	0	0	0	0
chr7	55453858	A	0	0	0	0	0	0
chr7	55453859	A	0	0	0	0	0	0
chr7	55453860	G	0	0	0	0	0	0
chr7	55453861	T	0	0	0	0	0	0
chr7	55453862	A	0	0	0	0	0	0
chr7	55453863	C	0	0	0	0	0	0
chr7	55453864	A	0	0	0	0	0	0
chr7	55453865	A	0	0	0	0	0	0
chr7	55453866	T	0	0	0	0	0	0
chr7	55453867	A	0	0	0	0	0	0
chr7	55453868	A	0	0	0	0	0	0
chr7	55453869	A	0	0	0	0	0	0
chr7	55453870	G	0	0	0	0	0	0
chr7	55453871	T	0	0	0	0	0	0
chr7	55453872	G	0	0	0	0	0	0
chr7	55453873	T	0	0	0	0	0	0
chr7	55453874	G	0	0	0	0	0	0
chr7	55453875	C	0	0	0	0	0	0
chr7	55453876	C	0	0	0	0	0	0
chr7	55453877	T	0	0	0	0	0	0
chr7	55453878	G	0	0	0	0	0	0
chr7	55453879	T	0	0	0	0	0	0
chr7	55453880	A	0	0	0	0	0	0
chr7	55453881	A	0	0	0	0	0	0
chr7	55453882	T	0	0	0	0	0	0
chr7	55453883	A	0	0	0	0	0	0
chr7	55453884	T	0	0	0	0	0	0
chr7	55453885	G	0	0	0	0	0	0
chr7	55453886	A	0	0	0	0	0	0
chr7	55453887	A	0	0	0	0	0	0
chr7	55453888	T	0	0	0	0	0	0
chr7	55453889	G	0	0	0	0	0	0
chr7	55453890	T	0	0	0	0	0	0
chr7	55453891	A	0	0	0	0	0	0
chr7	55453892	C	0	0	0	0	0	0
chr7	55453893	A	0	0	0	0	0	0
chr7	55453894	A	0	0	0	0	0	0
chr7	55453895	A	0	0	0	0	0	0
chr7	55453896	A	0	0	0	0	0	0
chr7	55453897	T	0	0	0	0	0	0
chr7	55453898	A	0	0	0	0	0	0
chr7	55453899	T	0	0	0	0	0	0
chr7	55453900	A	0	0	0	0	0	0
chr7	55453901	G	0	0	0	0	0	0
chr7	55453902	T	0	0	0	0	0	0
chr7	55453903	A	0	0	0	0	0	0
chr7	55453904	G	0	0	0	0	0	0
chr7	55453905	T	0	0	0	0	0	0
chr7	55453906	T	0	0	0	0	0	0
chr7	55453907	T	0	0	0	0	0	0
chr7	55453908	T	0	0	0	0	0	0
chr7	55453909	T	0	0	0	0	0	0
chr7	55453910	G	0	0	0	0	0	0
chr7	55453911	A	0	0	0	0	0	0
chr7	55453912	G	0	0	0	0	0	0
chr7	55453913	A	0	0	0	0	0	0
chr7	55453914	T	0	0	0	0	0	0
chr7	55453915	C	0	0	0	0	0	0
chr7	55453916	T	0	0	0	0	0	0
chr7	55453917	T	0	0	0	0	0	0
chr7	55453918	T	0	0	0	0	0	0
chr7	55453919	T	0	0	0	0	0	0
chr7	55453920	T	0	0	0	0	0	0
chr7	55453921	T	0	0	0	0	0	0
chr7	55453922	G	0	0	0	0	0	0
chr7	55453923	G	0	0	0	0	0	0
chr7	55453924	T	0	0	0	0	0	0
chr7	55453925	T	0	0	0	0	0	0
chr7	55453926	A	0	0	0	0	0	0
chr7	55453927	T	0	0	0	0	0	0
chr7	55453928	T	0	0	0	0	0	0
chr7	55453929	T	0	0	0	0	0	0
chr7	55453930	T	0	0	0	0	0	0
chr7	55453931	A	0	0	0	0	0	0
chr7	55453932	T	0	0	0	0	0	0
chr7	55453933	T	0	0	0	0	0	0
chr7	55453934	A	0	0	0	0	0	0
chr7	55453935	T	0	0	0	0	0	0
chr7	55453936	T	0	0	0	0	0	0
chr7	55453937	C	0	0	0	0	0	0
chr7	55453938	A	0	0	0	0	0	0
chr7	55453939	T	0	0	0	0	0	0
chr7	55453940	T	0	0	0	0	0	0
chr7	55453941	T	0	0	0	0	0	0
chr7	55453942	T	0	0	0	0	0	0
chr7	55453943	A	0	0	0	0	0	0
chr7	55453944	A	0	0	0	0	0	0
chr7	55453945	C	0	0	0	0	0	0
chr7	55453946	T	0	0	0	0	0	0
chr7	55453947	T	0	0	0	0	0	0
chr7	55453948	A	0	0	0	0	0	0
chr7	55453949	T	0	0	0	0	0	0
chr7	55453950	T	0	0	0	0	0	0
chr7	55453951	A	0	0	0	0	0	0
chr7	55453952	T	0	0	0	0	0	0
chr7	55453953	A	0	0	0	0	0	0
chr7	55453954	A	0	0	0	0	0	0
chr7	55453955	A	0	0	0	0	0	0
chr7	55453956	A	0	0	0	0	0	0
chr7	55453957	T	0	0	0	0	0	0
chr7	55453958	A	0	0	0	0	0	0
chr7	55453959	T	0	0	0	0	0	0
chr7	55453960	T	0	0	0	0	0	0
chr7	55453961	T	0	0	0	0	0	0
chr7	55453962	T	0	0	0	0	0	0
chr7	55453963	G	0	0	0	0	0	0
chr7	55453964	A	0	0	0	0	0	0
chr7	55453965	A	0	0	0	0	0	0
chr7	55453966	C	0	0	0	0	0	0
chr7	55453967	A	0	0	0	0	0	0
chr7	55453968	T	0	0	0	0	0	0
chr7	55453969	A	0	0	0	0	0	0
chr7	55453970	A	0	0	0	0	0	0
chr7	55453971	G	0	0	0	0	0	0
chr7	55453972	A	0	0	0	0	0	0
chr7	55453973	A	0	0	0	0	0	0
chr7	55453974	G	0	0	0	0	0	0
chr7	55453975	T	0	0	0	0	0	0
chr7	55453976	A	0	0	0	0	0	0
chr7	55453977	G	0	0	0	0	0	0
chr7	55453978	A	0	0	0	0	0	0
chr7	55453979	G	0	0	0	0	0	0
chr7	55453980	A	0	0	0	0	0	0
chr7	55453981	A	0	0	0	0	0	0
chr7	55453982	A	0	0	0	0	0	0
chr7	55453983	A	0	0	0	0	0	0
chr7	55453984	T	0	0	0	0	0	0
chr7	55453985	A	0	0	0	0	0	0
chr7	55453986	G	0	0	0	0	0	0
chr7	55453987	T	0	0	0	0	0	0
chr7	55453988	A	0	0	0	0	0	0
chr7	55453989	T	0	0	0	0	0	0
chr7	55453990	A	0	0	0	0	0	0
chr7	55453991	C	0	0	0	0	0	0
chr7	55453992	C	0	0	0	0	0	0
chr7	55453993	A	0	0	0	0	0	0
chr7	55453994	A	0	0	0	0	0	0
chr7	55453995	A	0	0	0	0	0	0
chr7	55453996	T	0	0	0	0	0	0.333333
chr7	55453997	C	0	0	0	0	0	0
chr7	55453998	C	0	0	0	0	0	0
chr7	55453999	T	0	0	0	0	0	0
chr7	55454000	C	0	0	0	0	0	0
chr7	55454001	A	0	0	0	0	0	0
chr7	55454002	T	-0.0666667	0	0	0	0	0
chr7	55454003	T	-0.0666667	0	0	0	0	0
chr7	55454004	T	0	0	0	0	0	0
chr7	55454005	A	0	0	0	0	0	0
chr7	55454006	T	0	0	0	0	0	0
chr7	55454007	T	0	0	0	0	0	0
chr7	55454008	C	0	0	0	0	0	0
chr7	55454009	A	0	0	0	0	0	0
chr7	55454010	T	0	0	0	0	0	0
chr7	55454011	C	0	0	0	0	0	0
chr7	55454012	A	0	0	0	0	0	0
chr7	55454013	C	0	0	0	0	0	0
chr7	55454014	C	0	0	0	0	0	0
chr7	55454015	C	0	0	0	0	0	0
chr7	55454016	A	0	0	0	0	0	0
chr7	55454017	C	0	0	0	0	0	0
chr7	55454018	A	0	0	0	0	0	0
chr7	55454019	T	0	0	0	0	0	0
chr7	55454020	C	0	0	0	0	0	0
chr7	55454021	C	0	0	0	0	0	0
chr7	55454022	A	0	0	0	0	0	0
chr7	55454023	G	0	0	0	0	0	0
chr7	55454024	T	0	0	0	0	0	0
chr7	55454025	C	0	0	0	0	0	0
chr7	55454026	C	0	0	0	0	0	0
chr7	55454027	T	0	0	0	0	0	0
chr7	55454028	T	0	0	0	0	0	0
chr7	55454029	A	0	0	0	0	0	0
chr7	55454030	T	0	0	0	0	0	0
chr7	55454031	T	0	0	0	0	0	0
chr7	55454032	T	0	0	0	0	0	0
chr7	55454033	T	0	0	0	0	0	0
chr7	55454034	T	0	0	0	0	0	0
chr7	55454035	A	0	0	0	0	0	0
chr7	55454036	A	0	0	0	0	0	0
chr7	55454037	A	0	0	0	0	0	0
chr7	55454038	A	0	0	0	0	0	0
chr7	55454039	T	0	0	0	-0.2	0	0
chr7	55454040	T	0	0	0	0	0	0
chr7	55454041	T	0	0	0	0	0	0
chr7	55454042	T	0	0	-0.166667	0	0	0
chr7	55454043	G	0	0	0	0	0	0
chr7	55454044	T	0	0	0	0	0	0.0357143
chr7	55454045	T	0	-0.0714286	0	0	0	-0.0357143
chr7	55454046	A	0	0	0	0	0	0
chr7	55454047	A	0	0	0	0	0	0
chr7	55454048	T	0	0	0	0	0	-0.0357143
chr7	55454049	A	0	0	0	0	0	0
chr7	55454050	G	0	0	0	0	0	0
chr7	55454051	A	0	0	0	0	0	0
chr7	55454052	C	0	0	0	0	0	0
chr7	55454053	A	0	0	0	0	0	0
chr7	55454054	T	0	0	0	0	0	0
chr7	55454055	A	0	0	0	0	0	0
chr7	55454056	T	0	0	0	0	0	0
chr7	55454057	A	0	0	0	0	0	0
chr7	55454058	A	0	0	0	0	0	0
chr7	55454059	C	0	0	0	0	0	0
chr7	55454060	A	0	0	0	0	0	0
chr7	55454061	A	0	0	0	0	0	0
chr7	55454062	T	0	0	0	0	0	0
chr7	55454063	T	0	0	0	0	0	0
chr7	55454064	A	0	0	0	0	0	0
chr7	55454065	T	0	0	0	0	0	0
chr7	55454066	A	0	0	0	0	0	0
chr7	55454067	T	0	0	0	0	0	0
chr7	55454068	G	0	0	0	0	0	0
chr7	55454069	C	0	0	0	0	0	0
chr7	55454070	A	0	0	0	0	0	0
chr7	55454071	T	0	0	0	0	0	0
chr7	55454072	T	0	0	0	0	0	0
chr7	55454073	T	0	0	0	0	0	0
chr7	55454074	A	0	0	0	0	0	0
chr7	55454075	T	0	0.0588235	0	0.142857	0	0.0263158
chr7	55454076	G	0	0	0	0	0	0
chr7	55454077	G	0	0	0	0	0	0
chr7	55454078	G	0	0	0	0	0	0
chr7	55454079	G	0	0	0	0	0	0
chr7	55454080	T	0	0	0	0	0	0
chr7	55454081	A	0	0	0	0	0	0
chr7	55454082	T	0	0	0	0	0	0
chr7	55454083	A	0	0	0	0	0	0
chr7	55454084	T	0	0	0	0	0	0
chr7	55454085	G	0	0	0	0	0	0
chr7	55454086	T	0	0	0	0	0	0
chr7	55454087	C	0	0	0	0	0	0
chr7	55454088	A	0	0	0	0	0	0
chr7	55454089	T	0	0	0	0	0	0
chr7	55454090	A	0	0	0	0	0	0
chr7	55454091	T	0	0	0	0	0	0
chr7	55454092	T	0	0	0	0	0	0
chr7	55454093	T	0	0	0	0	0	0
chr7	55454094	T	0	0	0	0	0	0.0212766
chr7	55454095	G	0	0	0	0	0	0
chr7	55454096	A	0	0	0	0	0	0
chr7	55454097	G	0	0	0	0	0	0
chr7	55454098	A	0	0	0	0	0	0
chr7	55454099	C	0	0	0	0	0	0
chr7	55454100	A	0	0	0	0	0	0
chr7	55454101	A	0	0	0	0	0	0
chr7	55454102	T	0	0	0	0	0	0
chr7	55454103	T	-0.0833333	0	0	0	0	0
chr7	55454104	A	0	0	0	0	0	0
chr7	55454105	T	0	0	0.0714286	0	0.0833333	0
chr7	55454106	G	0	0	0	0	0	0
chr7	55454107	C	0	0	0	0	0	0
chr7	55454108	A	0	0	0	0	0	0
chr7	55454109	A	0	0	0	0	0	0
chr7	55454110	G	0	0	0	0	0	0
chr7	55454111	G	0	0	0	0	0	0
chr7	55454112	T	0	0	0	0	0	0
chr7	55454113	G	0	0	0	0	0	0
chr7	55454114	T	0	0	0	0	0	0
chr7	55454115	A	0	0	0	0	0	0
chr7	55454116	A	0	0	0	0	0	0
chr7	55454117	T	0	0	0	-0.111111	0	0
chr7	55454118	G	0	0	0	0	0	0
chr7	55454119	A	0	0	0	0	0	0
chr7	55454120	T	-0.0555556	0	0	0	0	0
chr7	55454121	C	0	0	0	0	0	0
chr7	55454122	A	0	0	0	0	0	0
chr7	55454123	A	0	0	0	0	0	0
chr7	55454124	A	0	0	0	0	0	0
chr7	55454125	C	0	0	0	0	0	0
chr7	55454126	C	0	0	0	0	0	0
chr7	55454127	A	0	0	0	0	0	0
chr7	55454128	G	0	0	0	0	0	0
chr7	55454129	G	0	0	0	0	0	0
chr7	55454130	G	0	0	0	0	0	0
chr7	55454131	T	0	0	0	0	0	0
chr7	55454132	A	0	0	0	0	0	0
chr7	55454133	T	0	0	0	0	0	0
chr7	55454134	T	0	0	0	0	0.0588235	0
chr7	55454135	T	0	0	0	0	0	0
chr7	55454136	A	0	0	0	0	0	0
chr7	55454137	G	0	0	0	0	0	0
chr7	55454138	G	0	0	0	0	0	0
chr7	55454139	A	0	0	0	0	0	0
chr7	55454140	T	0	0	0	0	0	0
chr7	55454141	A	0	0	0	0	0	0
chr7	55454142	G	0	0	0	0	0	0
chr7	55454143	C	0	0	0	0	0	0
chr7	55454144	T	0	0	0	0	0	-0.0333333
chr7	55454145	C	0	0	0	0	0	0
chr7	55454146	T	0	0	0	0	0	0
chr7	55454147	C	0	0	0	0	0	0
chr7	55454148	A	0	0	0	0	0	0
chr7	55454149	C	0	0	0	0	0	0
chr7	55454150	C	0	0	0	0	0	0
chr7	55454151	T	0	0	0	0	-0.0588235	0
chr7	55454152	C	0	0	0	0	0	0
chr7	55454153	A	0	0	0	0	0	0
chr7	55454154	G	0	0	0	0	0	0
chr7	55454155	T	0	0	0	0	0	0
chr7	55454156	C	0	0	0	0	0	0
chr7	55454157	A	0	0	0	0	0	0
chr7	55454158	T	0	0	0	-0.0769231	0	0
chr7	55454159	T	0	0	0	0	0	0
chr7	55454160	T	0	0	0	0	0	0
chr7	55454161	A	0	0	0	0	0	0
chr7	55454162	T	0	0	0	0	0	0
chr7	55454163	C	0	0	0	0	0	0
chr7	55454164	T	0	0	0	0	0	0
chr7	55454165	T	0	0	0	0	0	0
chr7	55454166	T	0	0	0	0	0	0
chr7	55454167	T	0	-0.0833333	0	0	0	0
chr7	55454168	T	0	0	0	0	0	0
chr7	55454169	C	0	0	0	0	0	0
chr7	55454170	T	0	0	0	0	0	0
chr7	55454171	T	0	0	0	0	0	0
chr7	55454172	G	0	0	0	0	0	0
chr7	55454173	T	0	0	0	0	0.0555556	0
chr7	55454174	G	0	0	0	0	0	0
chr7	55454175	C	0	0	0	0	0	0
chr7	55454176	T	0	0	0	0	0	0
chr7	55454177	A	0	0	0	0	0	0
chr7	55454178	G	0	0	0	0	0	0
chr7	55454179	G	0	0	0	0	0	0
chr7	55454180	A	0	0	0	0	0	0
chr7	55454181	A	0	0	0	0	0	0
chr7	55454182	C	0	0	0	0	0	0
chr7	55454183	A	0	0	0	0	0	0
chr7	55454184	T	0	0	0	0	0	0
chr7	55454185	T	0	0	0	0	0	0
chr7	55454186	A	0	0	0	0	0	0
chr7	55454187	A	0	0	0	0	0	0
chr7	55454188	A	0	0	0	0	0	0
chr7	55454189	A	0	0	0	0	0	0
chr7	55454190	A	0	0	0	0	0	0
chr7	55454191	T	0	0	0	0	0	0
chr7	55454192	T	0	0	0	0	0	0
chr7	55454193	T	0.0384615	0	0	0	0	0	0
chr7	55454194	T	0	0	0	0	0	-0.0357143
chr7	55454195	C	0	0	0	0	0	0
chr7	55454196	T	0	0	0	0	0	0
chr7	55454197	C	0	0	0	0	0	0
chr7	55454198	T	0	0	0	0	0	0
chr7	55454199	T	0	0	0	0	0	0
chr7	55454200	C	0	0	0	0	0	0
chr7	55454201	T	0	0	0	0	0	0
chr7	55454202	A	0	0	0	0	0	0
chr7	55454203	A	0	0	0	0	0	0
chr7	55454204	A	0	0	0	0	0	0
chr7	55454205	T	0	0	0	0	0	0
chr7	55454206	G	0	0	0	0	0	0
chr7	55454207	G	0	0	0	0	0	0
chr7	55454208	A	0	0	0	0	0	0
chr7	55454209	T	-0.0416667	0	0	0	0.0588235	0
chr7	55454210	A	0	0	0	0	0	0
chr7	55454211	A	0	0	0	0	0	0
chr7	55454212	A	0	0	0	0	0	0
chr7	55454213	T	0	0	0	0	0	0
chr7	55454214	T	-0.0769231	0	0	-0.0454545	0	0
chr7	55454215	T	0	0	0	0	0	0
chr7	55454216	C	0	0	0	0	0	0
chr7	55454217	T	0	0	0	0.0416667	0	0
chr7	55454218	G	0	0	0	0	0	0
chr7	55454219	G	0	0	0	0	0	0
chr7	55454220	A	0	0	0	0	0	0
chr7	55454221	C	0	0	0	0	0	0
chr7	55454222	A	0	0	0	0	0	0
chr7	55454223	C	0	0	0	0	0	0
chr7	55454224	A	0	0	0	0	0	0
chr7	55454225	T	0.037037	0.0769231	0	0.0434783	0.142857	0.0571429	4
chr7	55454226	A	0	0	0	0	0	0
chr7	55454227	C	0	0	0	0	0	0
chr7	55454228	A	0	0	0	0	0	0
chr7	55454229	C	0	0	0	0	0	0
chr7	55454230	C	0	0	0	0	0	0
chr7	55454231	C	0	0	0	0	0	0
chr7	55454232	T	0	0	0	0	0	-0.0277778
chr7	55454233	C	0	0	0	0	0	0
chr7	55454234	C	0	0	0	0	0	0
chr7	55454235	C	0	0	0	0	0	0
chr7	55454236	A	0	0	0	0	0	0
chr7	55454237	A	0	0	0	0	0	0
chr7	55454238	G	0	0	0	0	0	0
chr7	55454239	A	0	0	0	0	0	0
chr7	55454240	C	0	0	0	0	0	0
chr7	55454241	T	0	0	0.0322581	0.0333333	0	0
chr7	55454242	A	0	0	0	0	0	0
chr7	55454243	A	0	0	0	0	0	0
chr7	55454244	A	0	0	0	0	0	0
chr7	55454245	C	0	0	0	0	0	0
chr7	55454246	C	0	0	0	0	0	0
chr7	55454247	A	0	0	0	0	0	0
chr7	55454248	G	0	0	0	0	0	0
chr7	55454249	A	0	0	0	0	0	0
chr7	55454250	A	0	0	0	0	0	0
chr7	55454251	A	0	0	0	0	0	0
chr7	55454252	G	0	0	0	0	0	0
chr7	55454253	A	0	0	0	0	0	0
chr7	55454254	G	0	0	0	0	0	0
chr7	55454255	G	0	0	0	0	0	0
chr7	55454256	T	0	0	0	0	0	0
chr7	55454257	C	0	0	0	0	0	0
chr7	55454258	A	0	0	0	0	0	0
chr7	55454259	A	0	0	0	0	0	0
chr7	55454260	A	0	0	0	0	0	0
chr7	55454261	T	0	0	0	0	0	0
chr7	55454262	C	0	0	0	0	0	0
chr7	55454263	C	0	0	0	0	0	0
chr7	55454264	C	0	0	0	0	0	0
chr7	55454265	T	0.0740741	0.0416667	0	0.0606061	0.133333	0	3
chr7	55454266	G	0	0	0	0	0	0
chr7	55454267	A	0	0	0	0	0	0
chr7	55454268	A	0	0	0	0	0	0
chr7	55454269	T	0	0	0.025641	0.030303	0.153846	0.0487805
chr7	55454270	A	0	0	0	0	0	0
chr7	55454271	G	0	0	0	0	0	0
chr7	55454272	A	0	0	0	0	0	0
chr7	55454273	C	0	0	0	0	0	0
chr7	55454274	C	0	0	0	0	0	0
chr7	55454275	T	0.153846	0.130435	0.0789474	0.117647	0.25	0.170732	5
chr7	55454276	A	0	0	0	0	0	0
chr7	55454277	T	0	0	0	0	0	0
chr7	55454278	A	0	0	0	0	0	0
chr7	55454279	A	0	0	0	0	0	0
chr7	55454280	C	0	0	0	0	0	0
chr7	55454281	A	0	0	0	0	0	0
chr7	55454282	A	0	0	0	0	0	0
chr7	55454283	G	0	0	0	0	0	0
chr7	55454284	T	0	0	0	0	0	0
chr7	55454285	T	0	0	0	0	0	0
chr7	55454286	C	0	0	0	0	0	0
chr7	55454287	T	0	0	0	0	0	-0.025
chr7	55454288	G	0	0	0	0	0	0
chr7	55454289	A	0	0	0	0	0	0
chr7	55454290	A	0	0	0	0	0	0
chr7	55454291	A	0	0	0	0	0	0
chr7	55454292	C	0	0	0	0	0	0
chr7	55454293	T	0.375	0.333333	0.314286	0.266667	0.625	0.6	5
chr7	55454294	G	0	0	0	0	0	0
chr7	55454295	A	0	0	0	0	0	0
chr7	55454296	G	0	0	0	0	0	0
chr7	55454297	G	0	0	0	0	0	0
chr7	55454298	C	0	0	0	0	0	0
chr7	55454299	A	0	0	0	0	0	0
chr7	55454300	G	0	0	0	0	0	0
chr7	55454301	C	0	0	0	0	0	0
chr7	55454302	A	0	0	0	0	0	0
chr7	55454303	A	0	0	0	0	0	0
chr7	55454304	T	0	0	0	0	-0.0526316	0
chr7	55454305	T	0	-0.03125	0	0	0	0
chr7	55454306	A	0	0	0	0	0	0
chr7	55454307	A	0	0	0	0	0	0
chr7	55454308	T	0	0	0	0	0	0
chr7	55454309	A	0	0	0	0	0	0
chr7	55454310	G	0	0	0	0	0	0
chr7	55454311	C	0	0	0	0	0	0
chr7	55454312	C	0	0	0	0	0	0
chr7	55454313	T	0	0	0	0	0	0
chr7	55454314	A	0	0	0	0	0	0
chr7	55454315	C	0	0	0	0	0	0
chr7	55454316	C	0	0	0	0	0	0
chr7	55454317	A	0	0	0	0	0	0
chr7	55454318	A	0	0	0	0	0	0
chr7	55454319	C	0	0	0	0	0	0
chr7	55454320	C	0	0	0	0	0	0
chr7	55454321	A	0	0	0	0	0	0
chr7	55454322	A	0	0	0	0	0	0
chr7	55454323	T	0	0	0	0	0	0
chr7	55454324	G	0	0	0	0	0	0
chr7	55454325	A	0	0	0	0	0	0
chr7	55454326	A	0	0	0	0	0	0
chr7	55454327	A	0	0	0	0	0	0
chr7	55454328	G	0	0	0	0	0	0
chr7	55454329	T	0	0	0	0	0.0416667	0
chr7	55454330	C	0	0	0	0	0	0
chr7	55454331	C	0	0	0	0	0	0
chr7	55454332	A	0	0	0	0	0	0
chr7	55454333	G	0	0	0	0	0	0
chr7	55454334	G	0	0	0	0	0	0
chr7	55454335	A	0	0	0	0	0	0
chr7	55454336	C	0	0	0	0	0	0
chr7	55454337	C	0	0	0	0	0	0
chr7	55454338	A	0	0	0	0	0	0
chr7	55454339	G	0	0	0	0	0	0
chr7	55454340	A	0	0	0	0	0	0
chr7	55454341	G	0	0	0	0	0	0
chr7	55454342	A	0	0	0	0	0	0
chr7	55454343	G	0	0	0	0	0	0
chr7	55454344	A	0	0	0	0	0	0
chr7	55454345	T	0	0	0	0	0	0
chr7	55454346	T	0	0	0	0	0	0
chr7	55454347	C	0	0	0	0	0	0
chr7	55454348	A	0	0	0	0	0	0
chr7	55454349	C	0	0	0	0	0	0
chr7	55454350	A	0	0	0	0	0	0
chr7	55454351	G	0	0	0	0	0	0
chr7	55454352	C	0	0	0	0	0	0
chr7	55454353	C	0	0	0	0	0	0
chr7	55454354	G	0	0	0	0	0	0
chr7	55454355	A	0	0	0	0	0	0
chr7	55454356	A	0	0	0	0	0	0
chr7	55454357	T	0	0	0	0	0	0
chr7	55454358	T	0	0	0	0	0	0
chr7	55454359	C	0	0	0	0	0	0
chr7	55454360	T	0	-0.0294118	0	0	0.0384615	0
chr7	55454361	A	0	0	0	0	0	0
chr7	55454362	C	0	0	0	0	0	0
chr7	55454363	C	0	0	0	0	0	0
chr7	55454364	A	0	0	0	0	0	0
chr7	55454365	G	0	0	0	0	0	0
chr7	55454366	A	0	0	0	0	0	0
chr7	55454367	G	0	0	0	0	0	0
chr7	55454368	G	0	0	0	0	0	0
chr7	55454369	T	0	0	0	0	-0.0357143	-0.0238095
chr7	55454370	A	0	0	0	0	0	0
chr7	55454371	C	0	0	0	0	0	0
chr7	55454372	A	0	0	0	0	0	0
chr7	55454373	A	0	0	0	0	0	0
chr7	55454374	A	0	0	0	0	0	0
chr7	55454375	G	0	0	0	0	0	0
chr7	55454376	A	0	0	0	0	0	0
chr7	55454377	G	0	0	0	0	0	0
chr7	55454378	G	0	0	0	0	0	0
chr7	55454379	A	0	0	0	0	0	0
chr7	55454380	G	0	0	0	0	0	0
chr7	55454381	C	0	0	0	0	0	0
chr7	55454382	T	0	0.0333333	0	0	-0.0344828	0
chr7	55454383	G	0	0	0	0	0	0
chr7	55454384	G	0	0	0	0	0	0
chr7	55454385	G	0	0	0	0	0	0
chr7	55454386	A	0	0	0	0	0	0
chr7	55454387	A	0	0	0	0	0	0
chr7	55454388	C	0	0	0	0	0	0
chr7	55454389	A	0	0	0	0	0	0
chr7	55454390	T	0	0	0	0	0	0
chr7	55454391	T	0	0	0	0	0	0
chr7	55454392	C	0	0	0	0	0	0
chr7	55454393	C	0	0	0	0	0	0
chr7	55454394	T	0.111111	0.115385	0.05	0.157895	0.0384615	0.195652	5
chr7	55454395	T	0	0	0	0	0	0
chr7	55454396	C	0	0	0	0	0	0
chr7	55454397	T	0	0	0	0	0	0.0222222
chr7	55454398	G	0	0	0	0	0	0
chr7	55454399	A	0	0	0	0	0	0
chr7	55454400	A	0	0	0	0	0	0
chr7	55454401	A	0	0	0	0	0	0
chr7	55454402	C	0	0	0	0	0	0
chr7	55454403	T	-0.0434783	0	0.111111	0	0	0
chr7	55454404	A	0	0	0	0	0	0
chr7	55454405	T	0	0	0	0	0	0
chr7	55454406	T	-0.15	0	0	0	0	0.025641
chr7	55454407	C	0	0	0	0	0	0
chr7	55454408	C	0	0	0	0	0	0
chr7	55454409	A	0	0	0	0	0	0
chr7	55454410	A	0	0	0	0	0	0
chr7	55454411	A	0	0	0	0	0	0
chr7	55454412	C	0	0	0	0	0	0
chr7	55454413	A	0	0	0	0	0	0
chr7	55454414	A	0	0	0	0	0	0
chr7	55454415	T	-0.157895	0	0	0	0	0
chr7	55454416	A	0	0	0	0	0	0
chr7	55454417	G	0	0	0	0	0	0
chr7	55454418	A	0	0	0	0	0	0
chr7	55454419	A	0	0	0	0	0	0
chr7	55454420	A	0	0	0	0	0	0
chr7	55454421	A	0	0	0	0	0	0
chr7	55454422	A	0	0	0	0	0	0
chr7	55454423	G	0	0	0	0	0	0
chr7	55454424	A	0	0	0	0	0	0
chr7	55454425	G	0	0	0	0	0	0
chr7	55454426	G	0	0	0	0	0	0
chr7	55454427	G	0	0	0	0	0	0
chr7	55454428	A	0	0	0	0	0	0
chr7	55454429	A	0	0	0	0	0	0
chr7	55454430	T	0	0	0	0	0	0
chr7	55454431	C	0	0	0	0	0	0
chr7	55454432	C	0	0	0	0	0	0
chr7	55454433	T	0	0	0	0	0	0
chr7	55454434	C	0	0	0	0	0	0
chr7	55454435	C	0	0	0	0	0	0
chr7	55454436	C	0	0	0	0	0	0
chr7	55454437	T	0.272727	0	0	0.153846	0.0909091	0.321429	3
chr7	55454438	A	0	0	0	0	0	0
chr7	55454439	A	0	0	0	0	0	0
chr7	55454440	C	0	0	0	0	0	0
chr7	55454441	T	0.0909091	0	0	0	0	0	0
chr7	55454442	C	0	0	0	0	0	0
chr7	55454443	A	0	0	0	0	0	0
chr7	55454444	T	0	0	0	0.272727	0.1	0.12
chr7	55454445	T	0	0	0	0	0.1	0
chr7	55454446	T	0	0.0769231	0	0.181818	0.2	0.28
chr7	55454447	T	0	0	0	0.0909091	0.1	0.0833333
chr7	55454448	A	0	0	0	0	0	0
chr7	55454449	T	0	0	0	0.0909091	0.1	0.208333
chr7	55454450	G	0	0	0	0	0	0
chr7	55454451	A	0	0	0	0	0	0
chr7	55454452	A	0	0	0	0	0	0
chr7	55454453	G	0	0	0	0	0	0
chr7	55454454	C	0	0	0	0	0	0
chr7	55454455	C	0	0	0	0	0	0
chr7	55454456	A	0	0	0	0	0	0
chr7	55454457	G	0	0	0	0	0	0
chr7	55454458	C	0	0	0	0	0	0
chr7	55454459	A	0	0	0	0	0	0
chr7	55454460	T	0	0	0	0	0	0
chr7	55454461	C	0	0	0	0	0	0
chr7	55454462	A	0	0	0	0	0	0
chr7	55454463	T	0	0	0	0	0	0
chr7	55454464	C	0	0	0	0	0	0
chr7	55454465	C	0	0	0	0	0	0
chr7	55454466	T	0	0	0	0.142857	0.166667	0.25
chr7	55454467	G	0	0	0	0	0	0
chr7	55454468	A	0	0	0	0	0	0
chr7	55454469	T	0.125	0	0	0	0.333333	0.428571	2
chr7	55454470	A	0	0	0	0	0	0
chr7	55454471	C	0	0	0	0	0	0
chr7	55454472	C	0	0	0	0	0	0
chr7	55454473	A	0	0	0	0	0	0
chr7	55454474	A	0	0	0	0	0	0
chr7	55454475	A	0	0	0	0	0	0
chr7	55454476	A	0	0	0	0	0	0
chr7	55454477	C	0	0	0	0	0	0
chr7	55454478	C	0	0	0	0	0	0
chr7	55454479	T	0	0	0	0	0	0
chr7	55454480	G	0	0	0	0	0	0
chr7	55454481	G	0	0	0	0	0	0
chr7	55454482	C	0	0	0	0	0	0
chr7	55454483	A	0	0	0	0	0	0
chr7	55454484	G	0	0	0	0	0	0
chr7	55454485	A	0	0	0	0	0	0
chr7	55454486	G	0	0	0	0	0	0
chr7	55454487	A	0	0	0	0	0	0
chr7	55454488	C	0	0	0	0	0	0
chr7	55454489	A	0	0	0	0	0	0
chr7	55454490	C	0	0	0	0	0	0
chr7	55454491	A	0	0	0	0	0	0
chr7	55454492	A	0	0	0	0	0	0
chr7	55454493	C	0	0	0	0	0	0
chr7	55454494	A	0	0	0	0	0	0
chr7	55454495	A	0	0	0	0	0	0
chr7	55454496	A	0	0	0	0	0	0
chr7	55454497	A	0	0	0	0	0	0
chr7	55454498	A	0	0	0	0	0	0
chr7	55454499	A	0	0	0	0	0	0
chr7	55454500	A	0	0	0	0	0	0
chr7	55454501	G	0	0	0	0	0	0
chr7	55454502	A	0	0	0	0	0	0
chr7	55454503	A	0	0	0	0	0	0
chr7	55454504	A	0	0	0	0	0	0
chr7	55454505	A	0	0	0	0	0	0
chr7	55454506	T	0	0	0	0	0	0
chr7	55454507	T	0	0	0	0.2	0	0
chr7	55454508	T	0	0	0.142857	0	0	0
chr7	55454509	C	0	0	0	0	0	0
chr7	55454510	A	0	0	0	0	0	0
chr7	55454511	G	0	0	0	0	0	0
chr7	55454512	G	0	0	0	0	0	0
chr7	55454513	C	0	0	0	0	0	0
chr7	55454514	C	0	0	0	0	0	0
chr7	55454515	A	0	0	0	0	0	0
chr7	55454516	A	0	0	0	0	0	0
chr7	55454517	T	0	0	0	0	0	0.142857
chr7	55454518	A	0	0	0	0	0	0
chr7	55454519	T	0	0	-0.0769231	0	0	-0.0666667
chr7	55454520	C	0	0	0	0	0	0
chr7	55454521	C	0	0	0	0	0	0
chr7	55454522	C	0	0	0	0	0	0
chr7	55454523	T	0	0	0	0	0	0.125
chr7	55454524	G	0	0	0	0	0	0
chr7	55454525	A	0	0	0	0	0	0
chr7	55454526	T	0	0	0.0666667	0	0	0
chr7	55454527	G	0	0	0	0	0	0
chr7	55454528	A	0	0	0	0	0	0
chr7	55454529	A	0	0	0	0	0	0
chr7	55454530	C	0	0	0	0	0	0
chr7	55454531	A	0	0	0	0	0	0
chr7	55454532	T	0	0	0	0	0	0
chr7	55454533	C	0	0	0	0	0	0
chr7	55454534	A	0	0	0	0	0	0
chr7	55454535	A	0	0	0	0	0	0
chr7	55454536	T	0	0	0	0	0	0
chr7	55454537	G	0	0	0	0	0	0
chr7	55454538	C	0	0	0	0	0	0
chr7	55454539	A	0	0	0	0	0	0
chr7	55454540	A	0	0	0	0	0	0
chr7	55454541	A	0	0	0	0	0	0
chr7	55454542	A	0	0	0	0	0	0
chr7	55454543	A	0	0	0	0	0	0
chr7	55454544	T	0	0.0625	0	0	0	0
chr7	55454545	T	0	0	0	0	0	0
chr7	55454546	C	0	0	0	0	0	0
chr7	55454547	T	0	0.0555556	0	0	0.0666667	0.0416667
chr7	55454548	T	0.157895	0.111111	0.05	0.142857	0.133333	0.291667	5
chr7	55454549	A	0	0	0	0	0	0
chr7	55454550	A	0	0	0	0	0	0
chr7	55454551	T	0.210526	0.222222	0.1	0	0.2	0.36	4
chr7	55454552	A	0	0	0	0	0	0
chr7	55454553	A	0	0	0	0	0	0
chr7	55454554	A	0	0	0	0	0	0
chr7	55454555	A	0	0	0	0	0	0
chr7	55454556	T	0	0.0588235	0	0	0	0
chr7	55454557	A	0	0	0	0	0	0
chr7	55454558	C	0	0	0	0	0	0
chr7	55454559	T	0.117647	0	0	0.166667	0.2	0.12	3
chr7	55454560	G	0	0	0	0	0	0
chr7	55454561	G	0	0	0	0	0	0
chr7	55454562	C	0	0	0	0	0	0
chr7	55454563	A	0	0	0	0	0	0
chr7	55454564	A	0	0	0	0	0	0
chr7	55454565	A	0	0	0	0	0	0
chr7	55454566	C	0	0	0	0	0	0
chr7	55454567	C	0	0	0	0	0	0
chr7	55454568	A	0	0	0	0	0	0
chr7	55454569	A	0	0	0	0	0	0
chr7	55454570	A	0	0	0	0	0	0
chr7	55454571	T	0	0	0	0	0	0
chr7	55454572	C	0	0	0	0	0	0
chr7	55454573	C	0	0	0	0	0	0
chr7	55454574	A	0	0	0	0	0	0
chr7	55454575	G	0	0	0	0	0	0
chr7	55454576	C	0	0	0	0	0	0
chr7	55454577	A	0	0	0	0	0	0
chr7	55454578	G	0	0	0	0	0	0
chr7	55454579	C	0	0	0	0	0	0
chr7	55454580	A	0	0	0	0	0	0
chr7	55454581	C	0	0	0	0	0	0
chr7	55454582	A	0	0	0	0	0	0
chr7	55454583	T	0	0.0625	0.117647	0	0.0588235	0.16
chr7	55454584	C	0	0	0	0	0	0
chr7	55454585	A	0	0	0	0	0	0
chr7	55454586	A	0	0	0	0	0	0
chr7	55454587	A	0	0	0	0	0	0
chr7	55454588	A	0	0	0	0	0	0
chr7	55454589	A	0	0	0	0	0	0
chr7	55454590	G	0	0	0	0	0	0
chr7	55454591	C	0	0	0	0	0	0
chr7	55454592	T	0	0	0.0588235	0	0	0
chr7	55454593	T	0	0	0	0	0	0
chr7	55454594	A	0	0	0	0	0	0
chr7	55454595	T	0	0	0	0	0	0.04
chr7	55454596	G	0	0	0	0	0	0
chr7	55454597	T	0	0	0	0	0	-0.04
chr7	55454598	A	0	0	0	0	0	0
chr7	55454599	C	0	0	0	0	0	0
chr7	55454600	C	0	0	0	0	0	0
chr7	55454601	A	0	0	0	0	0	0
chr7	55454602	T	0.04	0	0	0	0	-0.0277778	0
chr7	55454603	G	0	0	0	0	0	0
chr7	55454604	A	0	0	0	0	0	0
chr7	55454605	T	0	0	0	0	0	0
chr7	55454606	C	0	0	0	0	0	0
chr7	55454607	A	0	0	0	0	0	0
chr7	55454608	A	0	0	0	0	0	0
chr7	55454609	G	0	0	0	0	0	0
chr7	55454610	T	0.0357143	0	0	0	0	0.0243902	1
chr7	55454611	T	0	0	0	0	0	0
chr7	55454612	G	0	0	0	0	0	0
chr7	55454613	G	0	0	0	0	0	0
chr7	55454614	C	0	0	0	0	0	0
chr7	55454615	T	0	0	0	0.142857	0	0.0731707
chr7	55454616	T	0	0	0	0	0	0
chr7	55454617	C	0	0	0	0	0	0
chr7	55454618	A	0	0	0	0	0	0
chr7	55454619	T	0	0	0.0666667	0	0	0.025641
chr7	55454620	C	0	0	0	0	0	0
chr7	55454621	C	0	0	0	0	0	0
chr7	55454622	C	0	0	0	0	0	0
chr7	55454623	T	0	0.0555556	0.0666667	0	0.05	0.027027
chr7	55454624	G	0	0	0	0	0	0
chr7	55454625	G	0	0	0	0	0	0
chr7	55454626	G	0	0	0	0	0	0
chr7	55454627	A	0	0	0	0	0	0
chr7	55454628	T	-0.0434783	0	0.181818	0	0	0.0285714
chr7	55454629	G	0	0	0	0	0	0
chr7	55454630	C	0	0	0	0	0	0
chr7	55454631	A	0	0	0	0	0	0
chr7	55454632	A	0	0	0	0	0	0
chr7	55454633	C	0	0	0	0	0	0
chr7	55454634	G	0	0	0	0	0	0
chr7	55454635	C	0	0	0	0	0	0
chr7	55454636	T	0	0	0	0.166667	0	0
chr7	55454637	G	0	0	0	0	0	0
chr7	55454638	G	0	0	0	0	0	0
chr7	55454639	T	0	0	0	0	0	0
chr7	55454640	T	0	0	0	0	0	0
chr7	55454641	C	0	0	0	0	0	0
chr7	55454642	A	0	0	0	0	0	0
chr7	55454643	A	0	0	0	0	0	0
chr7	55454644	C	0	0	0	0	0	0
chr7	55454645	A	0	0	0	0	0	0
chr7	55454646	T	0.05	-0.0666667	0	0	0	0	0
chr7	55454647	A	0	0	0	0	0	0
chr7	55454648	C	0	0	0	0	0	0
chr7	55454649	A	0	0	0	0	0	0
chr7	55454650	C	0	0	0	0	0	0
chr7	55454651	A	0	0	0	0	0	0
chr7	55454652	A	0	0	0	0	0	0
chr7	55454653	A	0	0	0	0	0	0
chr7	55454654	T	0	0	0	0	0.0588235	0.0285714
chr7	55454655	C	0	0	0	0	0	0
chr7	55454656	A	0	0	0	0	0	0
chr7	55454657	A	0	0	0	0	0	0
chr7	55454658	T	0.238095	0.466667	0.333333	0.5	0.294118	0.428571	5
chr7	55454659	A	0	0	0	0	0	0
chr7	55454660	A	0	0	0	0	0	0
chr7	55454661	A	0	0	0	0	0	0
chr7	55454662	C	0	0	0	0	0	0
chr7	55454663	A	0	0	0	0	0	0
chr7	55454664	T	0	0	0	0	0	0
chr7	55454665	A	0	0	0	0	0	0
chr7	55454666	A	0	0	0	0	0	0
chr7	55454667	T	0	0	0	0	0.0666667	0.0285714
chr7	55454668	A	0	0	0	0	0	0
chr7	55454669	C	0	0	0	0	0	0
chr7	55454670	A	0	0	0	0	0	0
chr7	55454671	T	0	-0.0666667	0	0	0	0
chr7	55454672	T	0	0	0	0	0	0
chr7	55454673	A	0	0	0	0	0	0
chr7	55454674	C	0	0	0	0	0	0
chr7	55454675	A	0	0	0	0	0	0
chr7	55454676	T	0	0	0	0	0	0
chr7	55454677	A	0	0	0	0	0	0
chr7	55454678	A	0	0	0	0	0	0
chr7	55454679	A	0	0	0	0	0	0
chr7	55454680	G	0	0	0	0	0	0
chr7	55454681	A	0	0	0	0	0	0
chr7	55454682	G	0	0	0	0	0	0
chr7	55454683	A	0	0	0	0	0	0
chr7	55454684	A	0	0	0	0	0	0
chr7	55454685	C	0	0	0	0	0	0
chr7	55454686	C	0	0	0	0	0	0
chr7	55454687	A	0	0	0	0	0	0
chr7	55454688	A	0	0	0	0	0	0
chr7	55454689	T	-0.0909091	0	0	0	0	0
chr7	55454690	G	0	0	0	0	0	0
chr7	55454691	A	0	0	0	0	0	0
chr7	55454692	C	0	0	0	0	0	0
chr7	55454693	A	0	0	0	0	0	0
chr7	55454694	A	0	0	0	0	0	0
chr7	55454695	A	0	0	0	0	0	0
chr7	55454696	A	0	0	0	0	0	0
chr7	55454697	A	0	0	0	0	0	0
chr7	55454698	C	0	0	0	0	0	0
chr7	55454699	C	0	0	0	0	0	0
chr7	55454700	A	0	0	0	0	0	0
chr7	55454701	C	0	0	0	0	0	0
chr7	55454702	A	0	0	0	0	0	0
chr7	55454703	T	-0.125	0.0588235	0	0	0	0
chr7	55454704	G	0	0	0	0	0	0
chr7	55454705	A	0	0	0	0	0	0
chr7	55454706	T	0	0	0	0	0	0
chr7	55454707	T	0.125	0	0	0	0	0	0
chr7	55454708	A	0	0	0	0	0	0
chr7	55454709	T	-0.125	0	0	0	0	0
chr7	55454710	C	0	0	0	0	0	0
chr7	55454711	T	0	0	0	0	0	0
chr7	55454712	C	0	0	0	0	0	0
chr7	55454713	A	0	0	0	0	0	0
chr7	55454714	A	0	0	0	0	0	0
chr7	55454715	T	0	0	0	0	0	0
chr7	55454716	A	0	0	0	0	0	0
chr7	55454717	G	0	0	0	0	0	0
chr7	55454718	A	0	0	0	0	0	0
chr7	55454719	T	0	0	0	0	0	0.0588235
chr7	55454720	G	0	0	0	0	0	0
chr7	55454721	C	0	0	0	0	0	0
chr7	55454722	A	0	0	0	0	0	0
chr7	55454723	G	0	0	0	0	0	0
chr7	55454724	A	0	0	0	0	0	0
chr7	55454725	A	0	0	0	0	0	0
chr7	55454726	A	0	0	0	0	0	0
chr7	55454727	A	0	0	0	0	0	0
chr7	55454728	G	0	0	0	0	0	0
chr7	55454729	G	0	0	0	0	0	0
chr7	55454730	T	0	0	0	0	0	0
chr7	55454731	C	0	0	0	0	0	0
chr7	55454732	T	0	0	0	0	0	0
chr7	55454733	T	0	0	0	0	0	0
chr7	55454734	C	0	0	0	0	0	0
chr7	55454735	G	0	0	0	0	0	0
chr7	55454736	A	0	0	0	0	0	0
chr7	55454737	C	0	0	0	0	0	0
chr7	55454738	A	0	0	0	0	0	0
chr7	55454739	A	0	0	0	0	0	0
chr7	55454740	A	0	0	0	0	0	0
chr7	55454741	A	0	0	0	0	0	0
chr7	55454742	T	0	0	0	0.25	0	0
chr7	55454743	T	0.0909091	0	0	0	0	0	0
chr7	55454744	C	0	0	0	0	0	0
chr7	55454745	A	0	0	0	0	0	0
chr7	55454746	A	0	0	0	0	0	0
chr7	55454747	T	0	0	0	0	0	0
chr7	55454748	A	0	0	0	0	0	0
chr7	55454749	G	0	0	0	0	0	0
chr7	55454750	C	0	0	0	0	0	0
chr7	55454751	C	0	0	0	0	0	0
chr7	55454752	C	0	0	0	0	0	0
chr7	55454753	T	0	0	0	0	0.166667	0.05
chr7	55454754	T	0	0	0	0	0	0
chr7	55454755	C	0	0	0	0	0	0
chr7	55454756	A	0	0	0	0	0	0
chr7	55454757	T	0	0	0	0	0	0
chr7	55454758	G	0	0	0	0	0	0
chr7	55454759	A	0	0	0	0	0	0
chr7	55454760	T	0.181818	0.333333	0	0.25	0.166667	0.157895	4
chr7	55454761	A	0	0	0	0	0	0
chr7	55454762	A	0	0	0	0	0	0
chr7	55454763	A	0	0	0	0	0	0
chr7	55454764	A	0	0	0	0	0	0
chr7	55454765	A	0	0	0	0	0	0
chr7	55454766	C	0	0	0	0	0	0
chr7	55454767	T	0	0	0	0	0	0.0526316
chr7	55454768	C	0	0	0	0	0	0
chr7	55454769	T	0.181818	0.0714286	0	0	0	0.0526316	2
chr7	55454770	C	0	0	0	0	0	0
chr7	55454771	A	0	0	0	0	0	0
chr7	55454772	A	0	0	0	0	0	0
chr7	55454773	T	0.272727	0.428571	0	0.75	0.166667	0.315789	4
chr7	55454774	A	0	0	0	0	0	0
chr7	55454775	A	0	0	0	0	0	0
chr7	55454776	A	0	0	0	0	0	0
chr7	55454777	C	0	0	0	0	0	0
chr7	55454778	T	0.181818	0.214286	0	0	0.166667	0.157895	3
chr7	55454779	A	0	0	0	0	0	0
chr7	55454780	G	0	0	0	0	0	0
chr7	55454781	G	0	0	0	0	0	0
chr7	55454782	T	0	0	0	0	0	0.0526316
chr7	55454783	A	0	0	0	0	0	0
chr7	55454784	T	0	0	0	0	0	0
chr7	55454785	T	0	0	0	0.2	0	0
chr7	55454786	G	0	0	0	0	0	0
chr7	55454787	A	0	0	0	0	0	0
chr7	55454788	T	0	0	0	0	0	0
chr7	55454789	G	0	0	0	0	0	0
chr7	55454790	G	0	0	0	0	0	0
chr7	55454791	A	0	0	0	0	0	0
chr7	55454792	A	0	0	0	0	0	0
chr7	55454793	C	0	0	0	0	0	0
chr7	55454794	A	0	0	0	0	0	0
chr7	55454795	T	0	0.1	0	0	0	0.047619
chr7	55454796	A	0	0	0	0	0	0
chr7	55454797	T	0	0	0	0	0	0.0952381
chr7	55454798	C	0	0	0	0	0	0
chr7	55454799	T	0	0	0	0	0	0.047619
chr7	55454800	C	0	0	0	0	0	0
chr7	55454801	A	0	0	0	0	0	0
chr7	55454802	A	0	0	0	0	0	0
chr7	55454803	A	0	0	0	0	0	0
chr7	55454804	A	0	0	0	0	0	0
chr7	55454805	T	0.1	0.285714	0	0.6	0.111111	0.222222	4
chr7	55454806	A	0	0	0	0	0	0
chr7	55454807	A	0	0	0	0	0	0
chr7	55454808	T	0.2	0.25	0	0.2	0	0.117647	3
chr7	55454809	A	0	0	0	0	0	0
chr7	55454810	A	0	0	0	0	0	0
chr7	55454811	G	0	0	0	0	0	0
chr7	55454812	A	0	0	0	0	0	0
chr7	55454813	G	0	0	0	0	0	0
chr7	55454814	C	0	0	0	0	0	0
chr7	55454815	T	0.333333	0.333333	0	0.5	0	0.294118	3
chr7	55454816	A	0	0	0	0	0	0
chr7	55454817	T	0	0	0	0.142857	0	0
chr7	55454818	T	0.2	0.3	0	0.428571	0	0.235294	3
chr7	55454819	T	0.222222	0.3	0	0.25	0	0.1875	3
chr7	55454820	A	0	0	0	0	0	0
chr7	55454821	T	0.25	0.222222	0	0	0	0	1
chr7	55454822	G	0	0	0	0	0	0
chr7	55454823	A	0	0	0	0	0	0
chr7	55454824	C	0	0	0	0	0	0
chr7	55454825	A	0	0	0	0	0	0
chr7	55454826	A	0	0	0	0	0	0
chr7	55454827	A	0	0	0	0	0	0
chr7	55454828	C	0	0	0	0	0	0
chr7	55454829	C	0	0	0	0	0	0
chr7	55454830	C	0	0	0	0	0	0
chr7	55454831	A	0	0	0	0	0	0
chr7	55454832	C	0	0	0	0	0	0
chr7	55454833	A	0	0	0	0	0	0
chr7	55454834	G	0	0	0	0	0	0
chr7	55454835	C	0	0	0	0	0	0
chr7	55454836	C	0	0	0	0	0	0
chr7	55454837	A	0	0	0	0	0	0
chr7	55454838	A	0	0	0	0	0	0
chr7	55454839	T	0	0.5	0.2	0.4	0	0.0769231
chr7	55454840	A	0	0	0	0	0	0
chr7	55454841	T	-0.142857	0	0	0	0	0
chr7	55454842	C	0	0	0	0	0	0
chr7	55454843	A	0	0	0	0	0	0
chr7	55454844	T	0	0	0.0909091	0.2	0	0.0833333
chr7	55454845	A	0	0	0	0	0	0
chr7	55454846	C	0	0	0	0	0	0
chr7	55454847	T	-0.142857	0.125	0.0833333	0	0	0
chr7	55454848	G	0	0	0	0	0	0
chr7	55454849	A	0	0	0	0	0	0
chr7	55454850	A	0	0	0	0	0	0
chr7	55454851	T	0	0	0	0	0	0
chr7	55454852	G	0	0	0	0	0	0
chr7	55454853	G	0	0	0	0	0	0
chr7	55454854	G	0	0	0	0	0	0
chr7	55454855	C	0	0	0	0	0	0
chr7	55454856	A	0	0	0	0	0	0
chr7	55454857	A	0	0	0	0	0	0
chr7	55454858	A	0	0	0	0	0	0
chr7	55454859	A	0	0	0	0	0	0
chr7	55454860	G	0	0	0	0	0	0
chr7	55454861	C	0	0	0	0	0	0
chr7	55454862	T	0.111111	0	0	0	0	0	0
chr7	55454863	G	0	0	0	0	0	0
chr7	55454864	G	0	0	0	0	0	0
chr7	55454865	A	0	0	0	0	0	0
chr7	55454866	A	0	0	0	0	0	0
chr7	55454867	G	0	0	0	0	0	0
chr7	55454868	C	0	0	0	0	0	0
chr7	55454869	A	0	0	0	0	0	0
chr7	55454870	T	0	0	0	0	0	0
chr7	55454871	T	0	0	0	0	0	0
chr7	55454872	T	0	0	0	0	0	0
chr7	55454873	C	0	0	0	0	0	0
chr7	55454874	C	0	0	0	0	0	0
chr7	55454875	C	0	0	0	0	0	0
chr7	55454876	T	0	0.0666667	0.0588235	0.166667	0	0
chr7	55454877	T	0	0	0	0	-0.142857	0
chr7	55454878	G	0	0	0	0	0	0
chr7	55454879	A	0	0	0	0	0	0
chr7	55454880	A	0	0	0	0	0	0
chr7	55454881	A	0	0	0	0	0	0
chr7	55454882	A	0	0	0	0	0	0
chr7	55454883	C	0	0	0	0	0	0
chr7	55454884	C	0	0	0	0	0	0
chr7	55454885	A	0	0	0	0	0	0
chr7	55454886	G	0	0	0	0	0	0
chr7	55454887	C	0	0	0	0	0	0
chr7	55454888	A	0	0	0	0	0	0
chr7	55454889	C	0	0	0	0	0	0
chr7	55454890	A	0	0	0	0	0	0
chr7	55454891	A	0	0	0	0	0	0
chr7	55454892	G	0	0	0	0	0	0
chr7	55454893	A	0	0	0	0	0	0
chr7	55454894	C	0	0	0	0	0	0
chr7	55454895	A	0	0	0	0	0	0
chr7	55454896	A	0	0	0	0	0	0
chr7	55454897	G	0	0	0	0	0	0
chr7	55454898	G	0	0	0	0	0	0
chr7	55454899	A	0	0	0	0	0	0
chr7	55454900	T	0	0	-0.05	0	0	0
chr7	55454901	G	0	0	0	0	0	0
chr7	55454902	C	0	0	0	0	0	0
chr7	55454903	C	0	0	0	0	0	0
chr7	55454904	C	0	0	0	0	0	0
chr7	55454905	T	0	0.105263	0	0	0	0.0555556
chr7	55454906	C	0	0	0	0	0	0
chr7	55454907	T	0	0	0	0	0	0
chr7	55454908	C	0	0	0	0	0	0
chr7	55454909	T	0	0	0	0	0	0
chr7	55454910	C	0	0	0	0	0	0
chr7	55454911	A	0	0	0	0	0	0
chr7	55454912	T	0	0	0.0555556	0	0	0
chr7	55454913	C	0	0	0	0	0	0
chr7	55454914	A	0	0	0	0	0	0
chr7	55454915	C	0	0	0	0	0	0
chr7	55454916	T	0	0	0	0	0	0
chr7	55454917	C	0	0	0	0	0	0
chr7	55454918	C	0	0	0	0	0	0
chr7	55454919	T	0	0.0833333	0.1	0.333333	0	0.115385
chr7	55454920	A	0	0	0	0	0	0
chr7	55454921	T	0	0	0	0.333333	0	0
chr7	55454922	T	0	0	0	0	0	0
chr7	55454923	C	0	0	0	0	0	0
chr7	55454924	A	0	0	0	0	0	0
chr7	55454925	A	0	0	0	0	0	0
chr7	55454926	C	0	0	0	0	0	0
chr7	55454927	A	0	0	0	0	0	0
chr7	55454928	C	0	0	0	0	0	0
chr7	55454929	A	0	0	0	0	0	0
chr7	55454930	G	0	0	0	0	0	0
chr7	55454931	T	0.136364	0.307692	0.263158	0.25	0	0.16	4
chr7	55454932	A	0	0	0	0	0	0
chr7	55454933	T	0.136364	0.384615	0.263158	0.25	0.166667	0.16	5
chr7	55454934	T	0.181818	0.153846	0.235294	0.25	0	0.125	4
chr7	55454935	G	0	0	0	0	0	0
chr7	55454936	G	0	0	0	0	0	0
chr7	55454937	A	0	0	0	0	0	0
chr7	55454938	A	0	0	0	0	0	0
chr7	55454939	G	0	0	0	0	0	0
chr7	55454940	T	0.0454545	0.125	0.117647	0	0	0	2
chr7	55454941	T	0	0	0	0	0.125	0
chr7	55454942	C	0	0	0	0	0	0
chr7	55454943	T	0.166667	0.2	0.222222	0	0.111111	0.12	4
chr7	55454944	G	0	0	0	0	0	0
chr7	55454945	G	0	0	0	0	0	0
chr7	55454946	C	0	0	0	0	0	0
chr7	55454947	C	0	0	0	0	0	0
chr7	55454948	A	0	0	0	0	0	0
chr7	55454949	A	0	0	0	0	0	0
chr7	55454950	G	0	0	0	0	0	0
chr7	55454951	G	0	0	0	0	0	0
chr7	55454952	C	0	0	0	0	0	0
chr7	55454953	A	0	0	0	0	0	0
chr7	55454954	A	0	0	0	0	0	0
chr7	55454955	T	0	0	0	0	0	0
chr7	55454956	C	0	0	0	0	0	0
chr7	55454957	A	0	0	0	0	0	0
chr7	55454958	G	0	0	0	0	0	0
chr7	55454959	G	0	0	0	0	0	0
chr7	55454960	C	0	0	0	0	0	0
chr7	55454961	A	0	0	0	0	0	0
chr7	55454962	A	0	0	0	0	0	0
chr7	55454963	G	0	0	0	0	0	0
chr7	55454964	A	0	0	0	0	0	0
chr7	55454965	G	0	0	0	0	0	0
chr7	55454966	A	0	0	0	0	0	0
chr7	55454967	A	0	0	0	0	0	0
chr7	55454968	A	0	0	0	0	0	0
chr7	55454969	G	0	0	0	0	0	0
chr7	55454970	A	0	0	0	0	0	0
chr7	55454971	A	0	0	0	0	0	0
chr7	55454972	A	0	0	0	0	0	0
chr7	55454973	T	0.136364	0	0.133333	0	0.133333	0.166667	3
chr7	55454974	A	0	0	0	0	0	0
chr7	55454975	A	0	0	0	0	0	0
chr7	55454976	A	0	0	0	0	0	0
chr7	55454977	G	0	0	0	0	0	0
chr7	55454978	A	0	0	0	0	0	0
chr7	55454979	A	0	0	0	0	0	0
chr7	55454980	A	0	0	0	0	0	0
chr7	55454981	T	0	0	0	0	0	0
chr7	55454982	A	0	0	0	0	0	0
chr7	55454983	A	0	0	0	0	0	0
chr7	55454984	A	0	0	0	0	0	0
chr7	55454985	G	0	0	0	0	0	0
chr7	55454986	C	0	0	0	0	0	0
chr7	55454987	G	0	0	0	0	0	0
chr7	55454988	T	0	0	0	0	0	0
chr7	55454989	A	0	0	0	0	0	0
chr7	55454990	T	0	0	0	0	0	0
chr7	55454991	T	0	0	0.0833333	0	0	0
chr7	55454992	C	0	0	0	0	0	0
chr7	55454993	A	0	0	0	0	0	0
chr7	55454994	A	0	0	0	0	0	0
chr7	55454995	T	0	0	0	0	0	0
chr7	55454996	T	0	0.030303	0	0	0	0
chr7	55454997	A	0	0	0	0	0	0
chr7	55454998	G	0	0	0	0	0	0
chr7	55454999	G	0	0	0	0	0	0
chr7	55455000	A	0	0	0	0	0	0
chr7	55455001	A	0	0	0	0	0	0
chr7	55455002	A	0	0	0	0	0	0
chr7	55455003	A	0	0	0	0	0	0
chr7	55455004	G	0	0	0	0	0	0
chr7	55455005	A	0	0	0	0	0	0
chr7	55455006	G	0	0	0	0	0	0
chr7	55455007	G	0	0	0	0	0	0
chr7	55455008	A	0	0	0	0	0	0
chr7	55455009	A	0	0	0	0	0	0
chr7	55455010	G	0	0	0	0	0	0
chr7	55455011	T	0	0	0	0	0	0.0357143
chr7	55455012	C	0	0	0	0	0	0
chr7	55455013	A	0	0	0	0	0	0
chr7	55455014	A	0	0	0	0	0	0
chr7	55455015	A	0	0	0	0	0	0
chr7	55455016	T	0.166667	0.129032	0.0666667	0.142857	0.235294	0.346154	5
chr7	55455017	T	0.142857	0.0689655	0.0714286	0.142857	0.117647	0.192308	5
chr7	55455018	G	0	0	0	0	0	0
chr7	55455019	T	0	0.0357143	0	0	0.0588235	0
chr7	55455020	C	0	0	0	0	0	0
chr7	55455021	T	0	0.0357143	0	0	0	0
chr7	55455022	C	0	0	0	0	0	0
chr7	55455023	T	0.1	0.178571	0.133333	0	0.111111	0.185185	4
chr7	55455024	G	0	0	0	0	0	0
chr7	55455025	T	0	0	0	0	0	0
chr7	55455026	T	0.333333	0.392857	0.647059	0.285714	0.333333	0.571429	5
chr7	55455027	T	0	0	0	0	0	0
chr7	55455028	G	0	0	0	0	0	0
chr7	55455029	C	0	0	0	0	0	0
chr7	55455030	A	0	0	0	0	0	0
chr7	55455031	G	0	0	0	0	0	0
chr7	55455032	A	0	0	0	0	0	0
chr7	55455033	C	0	0	0	0	0	0
chr7	55455034	A	0	0	0	0	0	0
chr7	55455035	G	0	0	0	0	0	0
chr7	55455036	C	0	0	0	0	0	0
chr7	55455037	A	0	0	0	0	0	0
chr7	55455038	T	0	0	0	0	0	0.0357143
chr7	55455039	G	0	0	0	0	0	0
chr7	55455040	A	0	0	0	0	0	0
chr7	55455041	T	0.2	0.142857	0.2	0	0.166667	0.214286	4
chr7	55455042	T	0.0625	0	0.0526316	0	0.176471	0.0714286	3
chr7	55455043	G	0	0	0	0	0	0
chr7	55455044	T	0	0	0	0	0.111111	0.0689655
chr7	55455045	A	0	0	0	0	0	0
chr7	55455046	T	0	0	0.0555556	0	0	0.1
chr7	55455047	A	0	0	0	0	0	0
chr7	55455048	T	0	0.037037	-0.0555556	0	0	0
chr7	55455049	T	0.384615	0.28	0.277778	0.5	0.333333	0.53125	5
chr7	55455050	T	0.230769	0.04	0.111111	0.333333	0.2	0.1875	5
chr7	55455051	A	0	0	0	0	0	0
chr7	55455052	G	0	0	0	0	0	0
chr7	55455053	A	0	0	0	0	0	0
chr7	55455054	A	0	0	0	0	0	0
chr7	55455055	A	0	0	0	0	0	0
chr7	55455056	A	0	0	0	0	0	0
chr7	55455057	C	0	0	0	0	0	0
chr7	55455058	C	0	0	0	0	0	0
chr7	55455059	C	0	0	0	0	0	0
chr7	55455060	C	0	0	0	0	0	0
chr7	55455061	A	0	0	0	0	0	0
chr7	55455062	T	0	0	0	0	0	0
chr7	55455063	T	0	0	0	0	0	0
chr7	55455064	G	0	0	0	0	0	0
chr7	55455065	T	0	0	0	0.1	0	0
chr7	55455066	C	0	0	0	0	0	0
chr7	55455067	T	0	0	0	0	0	0
chr7	55455068	C	0	0	0	0	0	0
chr7	55455069	A	0	0	0	0	0	0
chr7	55455070	G	0	0	0	0	0	0
chr7	55455071	C	0	0	0	0	0	0
chr7	55455072	C	0	0	0	0	0	0
chr7	55455073	C	0	0	0	0	0	0
chr7	55455074	A	0	0	0	0	0	0
chr7	55455075	C	0	0	0	0	0	0
chr7	55455076	A	0	0	0	0	0	0
chr7	55455077	A	0	0	0	0	0	0
chr7	55455078	T	-0.0869565	0	0	0	0	0
chr7	55455079	C	0	0	0	0	0	0
chr7	55455080	T	0	0	0	0	0	0
chr7	55455081	C	0	0	0	0	0	0
chr7	55455082	C	0	0	0	0	0	0
chr7	55455083	T	0	0.03125	0	0	0	0
chr7	55455084	T	0.0416667	0	0	0	0	0.0169492	1
chr7	55455085	A	0	0	0	0	0	0
chr7	55455086	A	0	0	0	0	0	0
chr7	55455087	G	0	0	0	0	0	0
chr7	55455088	C	0	0	0	0	0	0
chr7	55455089	T	0	0	0.0384615	0	0	0
chr7	55455090	G	0	0	0	0	0	0
chr7	55455091	A	0	0	0	0	0	0
chr7	55455092	T	0	0	0	0	0	0
chr7	55455093	A	0	0	0	0	0	0
chr7	55455094	A	0	0	0	0	0	0
chr7	55455095	G	0	0	0	0	0	0
chr7	55455096	C	0	0	0	0	0	0
chr7	55455097	A	0	0	0	0	0	0
chr7	55455098	A	0	0	0	0	0	0
chr7	55455099	C	0	0	0	0	0	0
chr7	55455100	T	0	0	0	0	0	0
chr7	55455101	T	0	0	0	0	0	0
chr7	55455102	C	0	0	0	0	0	0
chr7	55455103	A	0	0	0	0	0	0
chr7	55455104	G	0	0	0	0	0	0
chr7	55455105	C	0	0	0	0	0	0
chr7	55455106	A	0	0	0	0	0	0
chr7	55455107	A	0	0	0	0	0	0
chr7	55455108	A	0	0	0	0	0	0
chr7	55455109	G	0	0	0	0	0	0
chr7	55455110	T	0	0	0	0	0.0769231	0.0163934
chr7	55455111	C	0	0	0	0	0	0
chr7	55455112	T	0	0	0	0	0	0
chr7	55455113	C	0	0	0	0	0	0
chr7	55455114	A	0	0	0	0	0	0
chr7	55455115	G	0	0	0	0	0	0
chr7	55455116	G	0	0	0	0	0	0
chr7	55455117	A	0	0	0	0	0	0
chr7	55455118	T	0	0	0	0.0666667	0	0
chr7	55455119	A	0	0	0	0	0	0
chr7	55455120	C	0	0	0	0	0	0
chr7	55455121	A	0	0	0	0	0	0
chr7	55455122	A	0	0	0	0	0	0
chr7	55455123	A	0	0	0	0	0	0
chr7	55455124	A	0	0	0	0	0	0
chr7	55455125	T	0	0	0	0	0	0
chr7	55455126	C	0	0	0	0	0	0
chr7	55455127	A	0	0	0	0	0	0
chr7	55455128	A	0	0	0	0	0	0
chr7	55455129	C	0	0	0	0	0	0
chr7	55455130	A	0	0	0	0	0	0
chr7	55455131	C	0	0	0	0	0	0
chr7	55455132	G	0	0	0	0	0	0
chr7	55455133	C	0	0	0	0	0	0
chr7	55455134	A	0	0	0	0	0	0
chr7	55455135	A	0	0	0	0	0	0
chr7	55455136	A	0	0	0	0	0	0
chr7	55455137	A	0	0	0	0	0	0
chr7	55455138	A	0	0	0	0	0	0
chr7	55455139	T	0	0	0	0	0	0
chr7	55455140	C	0	0	0	0	0	0
chr7	55455141	A	0	0	0	0	0	0
chr7	55455142	C	0	0	0	0	0	0
chr7	55455143	A	0	0	0	0	0	0
chr7	55455144	A	0	0	0	0	0	0
chr7	55455145	G	0	0	0	0	0	0
chr7	55455146	C	0	0	0	0	0	0
chr7	55455147	A	0	0	0	0	0	0
chr7	55455148	T	0	0	0	0	0	0
chr7	55455149	T	0	0	0	0	0	0
chr7	55455150	C	0	0	0	0	0	0
chr7	55455151	C	0	0	0	0	0	0
chr7	55455152	T	-0.0434783	0	0	0	-0.0666667	0
chr7	55455153	A	0	0	0	0	0	0
chr7	55455154	C	0	0	0	0	0	0
chr7	55455155	A	0	0	0	0	0	0
chr7	55455156	C	0	0	0	0	0	0
chr7	55455157	A	0	0	0	0	0	0
chr7	55455158	C	0	0	0	0	0	0
chr7	55455159	C	0	0	0	0	0	0
chr7	55455160	A	0	0	0	0	0	0
chr7	55455161	A	0	0	0	0	0	0
chr7	55455162	T	0	0	0	0	0	0
chr7	55455163	A	0	0	0	0	0	0
chr7	55455164	C	0	0	0	0	0	0
chr7	55455165	A	0	0	0	0	0	0
chr7	55455166	G	0	0	0	0	0	0
chr7	55455167	A	0	0	0	0	0	0
chr7	55455168	C	0	0	0	0	0	0
chr7	55455169	A	0	0	0	0	0	0
chr7	55455170	A	0	0	0	0	0	0
chr7	55455171	A	0	0	0	0	0	0
chr7	55455172	C	0	0	0	0	0	0
chr7	55455173	A	0	0	0	0	0	0
chr7	55455174	G	0	0	0	0	0	0
chr7	55455175	A	0	0	0	0	0	0
chr7	55455176	G	0	0	0	0	0	0
chr7	55455177	A	0	0	0	0	0	0
chr7	55455178	G	0	0	0	0	0	0
chr7	55455179	C	0	0	0	0	0	0
chr7	55455180	C	0	0	0	0	0	0
chr7	55455181	A	0	0	0	0	0	0
chr7	55455182	T	0	0	0	0	0	0
chr7	55455183	A	0	0	0	0	0	0
chr7	55455184	T	0	0	0	0	0	0
chr7	55455185	C	0	0	0	0	0	0
chr7	55455186	A	0	0	0	0	0	0
chr7	55455187	T	0	0	0	0	0	0
chr7	55455188	G	0	0	0	0	0	0
chr7	55455189	A	0	0	0	0	0	0
chr7	55455190	G	0	0	0	0	0	0
chr7	55455191	T	0	0	0	0	0	0
chr7	55455192	G	0	0	0	0	0	0
chr7	55455193	A	0	0	0	0	0	0
chr7	55455194	A	0	0	0	0	0	0
chr7	55455195	C	0	0	0	0	0	0
chr7	55455196	T	0	0	0	0	0	0
chr7	55455197	C	0	0	0	0	0	0
chr7	55455198	C	0	0	0	0	0	0
chr7	55455199	C	0	0	0	0	0	0
chr7	55455200	A	0	0	0	0	0	0
chr7	55455201	T	0	0	0	0	0	-0.0208333
chr7	55455202	T	0	0	0	0	0	0
chr7	55455203	C	0	0	0	0	0	0
chr7	55455204	A	0	0	0	0	0	0
chr7	55455205	C	0	0	0	0	0	0
chr7	55455206	A	0	0	0	0	0	0
chr7	55455207	A	0	0	0	0	0	0
chr7	55455208	T	0	0	0	0	0	0
chr7	55455209	T	0	0	0	0	0	0.04
chr7	55455210	G	0	0	0	0	0	0
chr7	55455211	C	0	0	0	0	0	0
chr7	55455212	T	0.333333	0.192308	0.117647	0.3	0.352941	0.27907	5
chr7	55455213	A	0	0	0	0	0	0
chr7	55455214	C	0	0	0	0	0	0
chr7	55455215	A	0	0	0	0	0	0
chr7	55455216	A	0	0	0	0	0	0
chr7	55455217	A	0	0	0	0	0	0
chr7	55455218	G	0	0	0	0	0	0
chr7	55455219	A	0	0	0	0	0	0
chr7	55455220	A	0	0	0	0	0	0
chr7	55455221	A	0	0	0	0	0	0
chr7	55455222	A	0	0	0	0	0	0
chr7	55455223	T	0.111111	0.173913	0.1875	0.4	0.294118	0.27907	5
chr7	55455224	A	0	0	0	0	0	0
chr7	55455225	A	0	0	0	0	0	0
chr7	55455226	A	0	0	0	0	0	0
chr7	55455227	A	0	0	0	0	0	0
chr7	55455228	T	0	0.0454545	0.0555556	-0.1	0	0.0454545
chr7	55455229	A	0	0	0	0	0	0
chr7	55455230	C	0	0	0	0	0	0
chr7	55455231	C	0	0	0	0	0	0
chr7	55455232	T	0	0	0	0	0	0.0222222
chr7	55455233	A	0	0	0	0	0	0
chr7	55455234	G	0	0	0	0	0	0
chr7	55455235	G	0	0	0	0	0	0
chr7	55455236	A	0	0	0	0	0	0
chr7	55455237	A	0	0	0	0	0	0
chr7	55455238	T	0	0	0	0	0	0
chr7	55455239	A	0	0	0	0	0	0
chr7	55455240	C	0	0	0	0	0	0
chr7	55455241	A	0	0	0	0	0	0
chr7	55455242	A	0	0	0	0	0	0
chr7	55455243	C	0	0	0	0	0	0
chr7	55455244	T	0	0	0	0	0	0
chr7	55455245	T	0	0	0	0.142857	0	0
chr7	55455246	A	0	0	0	0	0	0
chr7	55455247	C	0	0	0	0	0	0
chr7	55455248	A	0	0	0	0	0	0
chr7	55455249	A	0	0	0	0	0	0
chr7	55455250	G	0	0	0	0	0	0
chr7	55455251	G	0	0	0	0	0	0
chr7	55455252	G	0	0	0	0	0	0
chr7	55455253	A	0	0	0	0	0	0
chr7	55455254	A	0	0	0	0	0	0
chr7	55455255	G	0	0	0	0	0	0
chr7	55455256	T	0	0	0	0	0	0
chr7	55455257	G	0	0	0	0	0	0
chr7	55455258	A	0	0	0	0	0	0
chr7	55455259	A	0	0	0	0	0	0
chr7	55455260	G	0	0	0	0	0	0
chr7	55455261	G	0	0	0	0	0	0
chr7	55455262	A	0	0	0	0	0	0
chr7	55455263	T	0	0	0	0	0	0
chr7	55455264	C	0	0	0	0	0	0
chr7	55455265	T	0	0	0	0	0	0
chr7	55455266	C	0	0	0	0	0	0
chr7	55455267	T	0	0.0434783	0.0555556	0	0	0
chr7	55455268	T	0	0	0	0	0.0588235	0.030303
chr7	55455269	C	0	0	0	0	0	0
chr7	55455270	A	0	0	0	0	0	0
chr7	55455271	A	0	0	0	0	0	0
chr7	55455272	G	0	0	0	0	0	0
chr7	55455273	G	0	0	0	0	0	0
chr7	55455274	A	0	0	0	0	0	0
chr7	55455275	G	0	0	0	0	0	0
chr7	55455276	A	0	0	0	0	0	0
chr7	55455277	A	0	0	0	0	0	0
chr7	55455278	C	0	0	0	0	0	0
chr7	55455279	T	0.5	0.48	0.4375	0.6	0.4375	0.392857	5
chr7	55455280	A	0	0	0	0	0	0
chr7	55455281	C	0	0	0	0	0	0
chr7	55455282	A	0	0	0	0	0	0
chr7	55455283	A	0	0	0	0	0	0
chr7	55455284	A	0	0	0	0	0	0
chr7	55455285	C	0	0	0	0	0	0
chr7	55455286	C	0	0	0	0	0	0
chr7	55455287	A	0	0	0	0	0	0
chr7	55455288	C	0	0	0	0	0	0
chr7	55455289	T	0	0	0.0625	0	0	0
chr7	55455290	G	0	0	0	0	0	0
chr7	55455291	C	0	0	0	0	0	0
chr7	55455292	T	0	0	0	0	0	0
chr7	55455293	C	0	0	0	0	0	0
chr7	55455294	A	0	0	0	0	0	0
chr7	55455295	A	0	0	0	0	0	0
chr7	55455296	G	0	0	0	0	0	0
chr7	55455297	G	0	0	0	0	0	0
chr7	55455298	A	0	0	0	0	0	0
chr7	55455299	A	0	0	0	0	0	0
chr7	55455300	A	0	0	0	0	0	0
chr7	55455301	T	0	0.04	0	0	0	0
chr7	55455302	A	0	0	0	0	0	0
chr7	55455303	A	0	0	0	0	0	0
chr7	55455304	G	0	0	0	0	0	0
chr7	55455305	A	0	0	0	0	0	0
chr7	55455306	G	0	0	0	0	0	0
chr7	55455307	A	0	0	0	0	0	0
chr7	55455308	G	0	0	0	0	0	0
chr7	55455309	G	0	0	0	0	0	0
chr7	55455310	A	0	0	0	0	0	0
chr7	55455311	C	0	0	0	0	0	0
chr7	55455312	A	0	0	0	0	0	0
chr7	55455313	C	0	0	0	0	0	0
chr7	55455314	A	0	0	0	0	0	0
chr7	55455315	A	0	0	0	0	0	0
chr7	55455316	A	0	0	0	0	0	0
chr7	55455317	T	0	0.047619	0	0	0	0
chr7	55455318	G	0	0	0	0	0	0
chr7	55455319	G	0	0	0	0	0	0
chr7	55455320	A	0	0	0	0	0	0
chr7	55455321	A	0	0	0	0	0	0
chr7	55455322	A	0	0	0	0	0	0
chr7	55455323	A	0	0	0	0	0	0
chr7	55455324	A	0	0	0	0	0	0
chr7	55455325	C	0	0	0	0	0	0
chr7	55455326	A	0	0	0	0	0	0
chr7	55455327	T	0	0.1	0	0	0	0
chr7	55455328	T	0	0	0	0	0	0
chr7	55455329	C	0	0	0	0	0	0
chr7	55455330	C	0	0	0	0	0	0
chr7	55455331	A	0	0	0	0	0	0
chr7	55455332	T	0	0	0	0	0.0625	0
chr7	55455333	G	0	0	0	0	0	0
chr7	55455334	C	0	0	0	0	0	0
chr7	55455335	T	0	0	0.2	-0.5	0.0588235	0.0322581
chr7	55455336	C	0	0	0	0	0	0
chr7	55455337	A	0	0	0	0	0	0
chr7	55455338	T	0	0	0	0	0	0
chr7	55455339	G	0	0	0	0	0	0
chr7	55455340	G	0	0	0	0	0	0
chr7	55455341	A	0	0	0	0	0	0
chr7	55455342	T	0	0.263158	0.222222	0	0.2	0.133333
chr7	55455343	A	0	0	0	0	0	0
chr7	55455344	G	0	0	0	0	0	0
chr7	55455345	G	0	0	0	0	0	0
chr7	55455346	A	0	0	0	0	0	0
chr7	55455347	A	0	0	0	0	0	0
chr7	55455348	G	0	0	0	0	0	0
chr7	55455349	A	0	0	0	0	0	0
chr7	55455350	A	0	0	0	0	0	0
chr7	55455351	T	0	0.2	0	0	0.15	0.137931
chr7	55455352	A	0	0	0	0	0	0
chr7	55455353	A	0	0	0	0	0	0
chr7	55455354	A	0	0	0	0	0	0
chr7	55455355	T	0	0	0.222222	0	0	0
chr7	55455356	A	0	0	0	0	0	0
chr7	55455357	T	0	0	0	0	0	0
chr7	55455358	T	0	0	0	0	0	0
chr7	55455359	G	0	0	0	0	0	0
chr7	55455360	T	0	0	0	0	0	0
chr7	55455361	G	0	0	0	0	0	0
chr7	55455362	A	0	0	0	0	0	0
chr7	55455363	A	0	0	0	0	0	0
chr7	55455364	A	0	0	0	0	0	0
chr7	55455365	A	0	0	0	0	0	0
chr7	55455366	T	0	0	0	0	0	0
chr7	55455367	C	0	0	0	0	0	0
chr7	55455368	C	0	0	0	0	0	0
chr7	55455369	A	0	0	0	0	0	0
chr7	55455370	T	0	0	0	0	0	-0.030303
chr7	55455371	A	0	0	0	0	0	0
chr7	55455372	C	0	0	0	0	0	0
chr7	55455373	T	0	0	0	0	0	0.030303
chr7	55455374	G	0	0	0	0	0	0
chr7	55455375	C	0	0	0	0	0	0
chr7	55455376	C	0	0	0	0	0	0
chr7	55455377	C	0	0	0	0	0	0
chr7	55455378	A	0	0	0	0	0	0
chr7	55455379	A	0	0	0	0	0	0
chr7	55455380	A	0	0	0	0	0	0
chr7	55455381	G	0	0	0	0	0	0
chr7	55455382	T	0	0	0	0	0	0.0277778
chr7	55455383	A	0	0	0	0	0	0
chr7	55455384	A	0	0	0	0	0	0
chr7	55455385	T	0	0	0	0	0	0
chr7	55455386	T	0	-0.0555556	0	0	0	0
chr7	55455387	T	0	0	0	0	0	0
chr7	55455388	A	0	0	0	0	0	0
chr7	55455389	T	0	0	0	0	0	0
chr7	55455390	A	0	0	0	0	0	0
chr7	55455391	G	0	0	0	0	0	0
chr7	55455392	A	0	0	0	0	0	0
chr7	55455393	T	0	0	0	0	0	0
chr7	55455394	T	0	0	0	0	0	0
chr7	55455395	C	0	0	0	0	0	0
chr7	55455396	A	0	0	0	0	0	0
chr7	55455397	A	0	0	0	0	0	0
chr7	55455398	T	0.0740741	0	0	0	0	0	0
chr7	55455399	G	0	0	0	0	0	0
chr7	55455400	C	0	0	0	0	0	0
chr7	55455401	A	0	0	0	0	0	0
chr7	55455402	G	0	0	0	0	0	0
chr7	55455403	T	0	0.0625	0	0	0	-0.0322581
chr7	55455404	C	0	0	0	0	0	0
chr7	55455405	C	0	0	0	0	0	0
chr7	55455406	C	0	0	0	0	0	0
chr7	55455407	T	0.44	0.588235	0.214286	0	0.666667	0.333333	4
chr7	55455408	A	0	0	0	0	0	0
chr7	55455409	T	0	0.117647	0	0	0.0416667	0.0344828
chr7	55455410	C	0	0	0	0	0	0
chr7	55455411	A	0	0	0	0	0	0
chr7	55455412	A	0	0	0	0	0	0
chr7	55455413	G	0	0	0	0	0	0
chr7	55455414	C	0	0	0	0	0	0
chr7	55455415	T	0.32	0.470588	0.2	0	0.391304	0.461538	4
chr7	55455416	A	0	0	0	0	0	0
chr7	55455417	C	0	0	0	0	0	0
chr7	55455418	C	0	0	0	0	0	0
chr7	55455419	A	0	0	0	0	0	0
chr7	55455420	T	0.115385	0	0.125	0	0.0952381	0	2
chr7	55455421	T	0	0	0.0588235	0	0	0
chr7	55455422	G	0	0	0	0	0	0
chr7	55455423	A	0	0	0	0	0	0
chr7	55455424	C	0	0	0	0	0	0
chr7	55455425	T	0	0.117647	0.0588235	0	0.190476	0.0740741
chr7	55455426	T	0	0	0	0	0	0.037037
chr7	55455427	T	0	0	0	0	0	0
chr7	55455428	C	0	0	0	0	0	0
chr7	55455429	T	0	0	0	0	0	-0.0384615
chr7	55455430	T	0	0	0	0	0	0
chr7	55455431	C	0	0	0	0	0	0
chr7	55455432	A	0	0	0	0	0	0
chr7	55455433	C	0	0	0	0	0	0
chr7	55455434	A	0	0	0	0	0	0
chr7	55455435	G	0	0	0	0	0	0
chr7	55455436	A	0	0	0	0	0	0
chr7	55455437	A	0	0	0	0	0	0
chr7	55455438	T	0	0	0	0	0.05	0
chr7	55455439	T	0	0	0	0	0	0.04
chr7	55455440	G	0	0	0	0	0	0
chr7	55455441	G	0	0	0	0	0	0
chr7	55455442	A	0	0	0	0	0	0
chr7	55455443	A	0	0	0	0	0	0
chr7	55455444	A	0	0	0	0	0	0
chr7	55455445	A	0	0	0	0	0	0
chr7	55455446	A	0	0	0	0	0	0
chr7	55455447	A	0	0	0	0	0	0
chr7	55455448	A	0	0	0	0	0	0
chr7	55455449	C	0	0	0	0	0	0
chr7	55455450	T	0	0	0	0	0	0
chr7	55455451	A	0	0	0	0	0	0
chr7	55455452	C	0	0	0	0	0	0
chr7	55455453	T	0	0	0	0	0	0
chr7	55455454	T	0	0	0	0	0	0
chr7	55455455	T	-0.037037	0	0	0	0	-0.0384615
chr7	55455456	C	0	0	0	0	0	0
chr7	55455457	A	0	0	0	0	0	0
chr7	55455458	A	0	0	0	0	0	0
chr7	55455459	T	0	0	0	0	0	0
chr7	55455460	T	0	0	0	0	0	0
chr7	55455461	T	0	0	0	0	0	0
chr7	55455462	C	0	0	0	0	0	0
chr7	55455463	A	0	0	0	0	0	0
chr7	55455464	T	-0.047619	0.0666667	0	0	0	0.0769231
chr7	55455465	A	0	0	0	0	0	0
chr7	55455466	T	0	-0.0714286	0	0	0	-0.04
chr7	55455467	G	0	0	0	0	0	0
chr7	55455468	G	0	0	0	0	0	0
chr7	55455469	A	0	0	0	0	0	0
chr7	55455470	A	0	0	0	0	0	0
chr7	55455471	C	0	0	0	0	0	0
chr7	55455472	C	0	0	0	0	0	0
chr7	55455473	A	0	0	0	0	0	0
chr7	55455474	A	0	0	0	0	0	0
chr7	55455475	A	0	0	0	0	0	0
chr7	55455476	A	0	0	0	0	0	0
chr7	55455477	A	0	0	0	0	0	0
chr7	55455478	A	0	0	0	0	0	0
chr7	55455479	G	0	0	0	0	0	0
chr7	55455480	A	0	0	0	0	0	0
chr7	55455481	G	0	0	0	0	0	0
chr7	55455482	C	0	0	0	0	0	0
chr7	55455483	C	0	0	0	0	0	0
chr7	55455484	C	0	0	0	0	0	0
chr7	55455485	A	0	0	0	0	0	0
chr7	55455486	C	0	0	0	0	0	0
chr7	55455487	A	0	0	0	0	0	0
chr7	55455488	T	0.354839	0.555556	0.25	0.5	0.263158	0.375	5
chr7	55455489	A	0	0	0	0	0	0
chr7	55455490	G	0	0	0	0	0	0
chr7	55455491	C	0	0	0	0	0	0
chr7	55455492	C	0	0	0	0	0	0
chr7	55455493	A	0	0	0	0	0	0
chr7	55455494	A	0	0	0	0	0	0
chr7	55455495	G	0	0	0	0	0	0
chr7	55455496	A	0	0	0	0	0	0
chr7	55455497	C	0	0	0	0	0	0
chr7	55455498	A	0	0	0	0	0	0
chr7	55455499	A	0	0	0	0	0	0
chr7	55455500	T	0	0.15	0	0	0	0.0833333
chr7	55455501	T	0	0.0526316	0	0	0	0
chr7	55455502	C	0	0	0	0	0	0
chr7	55455503	T	0.0434783	0	-0.0625	0	0	0	0
chr7	55455504	A	0	0	0	0	0	0
chr7	55455505	A	0	0	0	0	0	0
chr7	55455506	G	0	0	0	0	0	0
chr7	55455507	C	0	0	0	0	0	0
chr7	55455508	A	0	0	0	0	0	0
chr7	55455509	A	0	0	0	0	0	0
chr7	55455510	A	0	0	0	0	0	0
chr7	55455511	A	0	0	0	0	0	0
chr7	55455512	A	0	0	0	0	0	0
chr7	55455513	G	0	0	0	0	0	0
chr7	55455514	A	0	0	0	0	0	0
chr7	55455515	A	0	0	0	0	0	0
chr7	55455516	C	0	0	0	0	0	0
chr7	55455517	A	0	0	0	0	0	0
chr7	55455518	A	0	0	0	0	0	0
chr7	55455519	A	0	0	0	0	0	0
chr7	55455520	G	0	0	0	0	0	0
chr7	55455521	G	0	0	0	0	0	0
chr7	55455522	T	0	0	0	0	0	0
chr7	55455523	A	0	0	0	0	0	0
chr7	55455524	G	0	0	0	0	0	0
chr7	55455525	A	0	0	0	0	0	0
chr7	55455526	G	0	0	0	0	0	0
chr7	55455527	G	0	0	0	0	0	0
chr7	55455528	C	0	0	0	0	0	0
chr7	55455529	A	0	0	0	0	0	0
chr7	55455530	T	0	0	0	0	0	0
chr7	55455531	C	0	0	0	0	0	0
chr7	55455532	A	0	0	0	0	0	0
chr7	55455533	T	0.130435	0.2	0	0.2	0.2	0.190476	4
chr7	55455534	G	0	0	0	0	0	0
chr7	55455535	C	0	0	0	0	0	0
chr7	55455536	T	0.0416667	0.133333	0	0	0	0	1
chr7	55455537	A	0	0	0	0	0	0
chr7	55455538	C	0	0	0	0	0	0
chr7	55455539	C	0	0	0	0	0	0
chr7	55455540	T	0.307692	0.222222	0.166667	0.166667	0.133333	0.208333	5
chr7	55455541	G	0	0	0	0	0	0
chr7	55455542	A	0	0	0	0	0	0
chr7	55455543	C	0	0	0	0	0	0
chr7	55455544	T	0.416667	0.421053	0.25	0.142857	0.333333	0.272727	5
chr7	55455545	T	0.0833333	0.2	0.0833333	0.1	0.266667	0.130435	5
chr7	55455546	C	0	0	0	0	0	0
chr7	55455547	A	0	0	0	0	0	0
chr7	55455548	A	0	0	0	0	0	0
chr7	55455549	A	0	0	0	0	0	0
chr7	55455550	C	0	0	0	0	0	0
chr7	55455551	T	0	0.0454545	0	0	0	0.0454545
chr7	55455552	A	0	0	0	0	0	0
chr7	55455553	T	0	0	0.166667	0	0	0.047619
chr7	55455554	A	0	0	0	0	0	0
chr7	55455555	C	0	0	0	0	0	0
chr7	55455556	T	0.190476	0.4	0.333333	0.1	0.307692	0.333333	5
chr7	55455557	A	0	0	0	0	0	0
chr7	55455558	C	0	0	0	0	0	0
chr7	55455559	A	0	0	0	0	0	0
chr7	55455560	A	0	0	0	0	0	0
chr7	55455561	G	0	0	0	0	0	0
chr7	55455562	G	0	0	0	0	0	0
chr7	55455563	C	0	0	0	0	0	0
chr7	55455564	T	0.0454545	0	0	0	0	0	0
chr7	55455565	A	0	0	0	0	0	0
chr7	55455566	C	0	0	0	0	0	0
chr7	55455567	A	0	0	0	0	0	0
chr7	55455568	G	0	0	0	0	0	0
chr7	55455569	T	0	0.047619	0	0	0.0833333	0.0909091
chr7	55455570	A	0	0	0	0	0	0
chr7	55455571	A	0	0	0	0	0	0
chr7	55455572	C	0	0	0	0	0	0
chr7	55455573	A	0	0	0	0	0	0
chr7	55455574	A	0	0	0	0	0	0
chr7	55455575	A	0	0	0	0	0	0
chr7	55455576	A	0	0	0	0	0	0
chr7	55455577	A	0	0	0	0	0	0
chr7	55455578	C	0	0	0	0	0	0
chr7	55455579	A	0	0	0	0	0	0
chr7	55455580	G	0	0	0	0	0	0
chr7	55455581	C	0	0	0	0	0	0
chr7	55455582	A	0	0	0	0	0	0
chr7	55455583	T	0.25	0.388889	0.0909091	0	0.333333	0.380952	4
chr7	55455584	G	0	0	0	0	0	0
chr7	55455585	G	0	0	0	0	0	0
chr7	55455586	T	0	0.0714286	0	0	0	0
chr7	55455587	A	0	0	0	0	0	0
chr7	55455588	C	0	0	0	0	0	0
chr7	55455589	T	0.222222	0.125	0	0	0.2	0.1	3
chr7	55455590	G	0	0	0	0	0	0
chr7	55455591	G	0	0	0	0	0	0
chr7	55455592	T	0	0	0	0	0	0
chr7	55455593	A	0	0	0	0	0	0
chr7	55455594	C	0	0	0	0	0	0
chr7	55455595	C	0	0	0	0	0	0
chr7	55455596	A	0	0	0	0	0	0
chr7	55455597	A	0	0	0	0	0	0
chr7	55455598	A	0	0	0	0	0	0
chr7	55455599	A	0	0	0	0	0	0
chr7	55455600	C	0	0	0	0	0	0
chr7	55455601	A	0	0	0	0	0	0
chr7	55455602	G	0	0	0	0	0	0
chr7	55455603	A	0	0	0	0	0	0
chr7	55455604	T	0.222222	0.235294	0.0909091	0	0	0.238095	3
chr7	55455605	A	0	0	0	0	0	0
chr7	55455606	T	0.222222	0.235294	0.0909091	0	0	0.25	3
chr7	55455607	A	0	0	0	0	0	0
chr7	55455608	T	0.222222	0.294118	0	0.111111	0	0.3	3
chr7	55455609	A	0	0	0	0	0	0
chr7	55455610	G	0	0	0	0	0	0
chr7	55455611	A	0	0	0	0	0	0
chr7	55455612	C	0	0	0	0	0	0
chr7	55455613	A	0	0	0	0	0	0
chr7	55455614	A	0	0	0	0	0	0
chr7	55455615	A	0	0	0	0	0	0
chr7	55455616	T	0	0	0	0	0	0
chr7	55455617	G	0	0	0	0	0	0
chr7	55455618	G	0	0	0	0	0	0
chr7	55455619	A	0	0	0	0	0	0
chr7	55455620	A	0	0	0	0	0	0
chr7	55455621	C	0	0	0	0	0	0
chr7	55455622	A	0	0	0	0	0	0
chr7	55455623	G	0	0	0	0	0	0
chr7	55455624	A	0	0	0	0	0	0
chr7	55455625	A	0	0	0	0	0	0
chr7	55455626	C	0	0	0	0	0	0
chr7	55455627	A	0	0	0	0	0	0
chr7	55455628	G	0	0	0	0	0	0
chr7	55455629	A	0	0	0	0	0	0
chr7	55455630	G	0	0	0	0	0	0
chr7	55455631	A	0	0	0	0	0	0
chr7	55455632	C	0	0	0	0	0	0
chr7	55455633	C	0	0	0	0	0	0
chr7	55455634	T	0.235294	0.285714	0.1	0	0.1	0.225806	4
chr7	55455635	C	0	0	0	0	0	0
chr7	55455636	A	0	0	0	0	0	0
chr7	55455637	G	0	0	0	0	0	0
chr7	55455638	A	0	0	0	0	0	0
chr7	55455639	A	0	0	0	0	0	0
chr7	55455640	A	0	0	0	0	0	0
chr7	55455641	T	0.222222	0.45	0.238095	0.285714	0.454545	0.482759	5
chr7	55455642	A	0	0	0	0	0	0
chr7	55455643	A	0	0	0	0	0	0
chr7	55455644	C	0	0	0	0	0	0
chr7	55455645	A	0	0	0	0	0	0
chr7	55455646	C	0	0	0	0	0	0
chr7	55455647	C	0	0	0	0	0	0
chr7	55455648	A	0	0	0	0	0	0
chr7	55455649	C	0	0	0	0	0	0
chr7	55455650	A	0	0	0	0	0	0
chr7	55455651	C	0	0	0	0	0	0
chr7	55455652	A	0	0	0	0	0	0
chr7	55455653	T	0	0	0	0	0	0
chr7	55455654	C	0	0	0	0	0	0
chr7	55455655	T	0	0.157895	0.0434783	0.166667	0.133333	0.16129
chr7	55455656	A	0	0	0	0	0	0
chr7	55455657	C	0	0	0	0	0	0
chr7	55455658	A	0	0	0	0	0	0
chr7	55455659	A	0	0	0	0	0	0
chr7	55455660	C	0	0	0	0	0	0
chr7	55455661	C	0	0	0	0	0	0
chr7	55455662	A	0	0	0	0	0	0
chr7	55455663	T	0	0	0	0	0	-0.0322581
chr7	55455664	C	0	0	0	0	0	0
chr7	55455665	T	0	0	0	0	0	0
chr7	55455666	G	0	0	0	0	0	0
chr7	55455667	A	0	0	0	0	0	0
chr7	55455668	T	0	0	-0.05	0	0	0
chr7	55455669	C	0	0	0	0	0	0
chr7	55455670	T	0	0	0.0454545	0	0.0625	0
chr7	55455671	T	0	0.0434783	0	0	0	0
chr7	55455672	T	0	0	0	0	0	0
chr7	55455673	C	0	0	0	0	0	0
chr7	55455674	A	0	0	0	0	0	0
chr7	55455675	C	0	0	0	0	0	0
chr7	55455676	A	0	0	0	0	0	0
chr7	55455677	A	0	0	0	0	0	0
chr7	55455678	A	0	0	0	0	0	0
chr7	55455679	T	0	0	0.0333333	0	0	0.0294118
chr7	55455680	C	0	0	0	0	0	0
chr7	55455681	T	-0.0454545	0	0	0	0	0
chr7	55455682	G	0	0	0	0	0	0
chr7	55455683	A	0	0	0	0	0	0
chr7	55455684	C	0	0	0	0	0	0
chr7	55455685	A	0	0	0	0	0	0
chr7	55455686	A	0	0	0	0	0	0
chr7	55455687	A	0	0	0	0	0	0
chr7	55455688	A	0	0	0	0	0	0
chr7	55455689	A	0	0	0	0	0	0
chr7	55455690	T	0	0	0	0	0	0
chr7	55455691	A	0	0	0	0	0	0
chr7	55455692	A	0	0	0	0	0	0
chr7	55455693	G	0	0	0	0	0	0
chr7	55455694	C	0	0	0	0	0	0
chr7	55455695	A	0	0	0	0	0	0
chr7	55455696	A	0	0	0	0	0	0
chr7	55455697	T	0	0	0	0	0	0
chr7	55455698	G	0	0	0	0	0	0
chr7	55455699	G	0	0	0	0	0	0
chr7	55455700	G	0	0	0	0	0	0
chr7	55455701	G	0	0	0	0	0	0
chr7	55455702	A	0	0	0	0	0	0
chr7	55455703	A	0	0	0	0	0	0
chr7	55455704	A	0	0	0	0	0	0
chr7	55455705	G	0	0	0	0	0	0
chr7	55455706	G	0	0	0	0	0	0
chr7	55455707	A	0	0	0	0	0	0
chr7	55455708	T	0	0	0	0	0	0
chr7	55455709	T	0	0	0	0	0	0
chr7	55455710	C	0	0	0	0	0	0
chr7	55455711	C	0	0	0	0	0	0
chr7	55455712	C	0	0	0	0	0	0
chr7	55455713	T	-0.0384615	0	0.0344828	0	0.0588235	0.0689655
chr7	55455714	A	0	0	0	0	0	0
chr7	55455715	T	0	0	0	0	0	-0.0357143
chr7	55455716	T	0	0.0416667	0	0.125	0.0588235	0.037037
chr7	55455717	T	0.0357143	0	0	0	0	0	0
chr7	55455718	A	0	0	0	0	0	0
chr7	55455719	A	0	0	0	0	0	0
chr7	55455720	T	0.111111	0.0416667	0.0740741	0	0.125	0.148148	4
chr7	55455721	A	0	0	0	0	0	0
chr7	55455722	A	0	0	0	0	0	0
chr7	55455723	A	0	0	0	0	0	0
chr7	55455724	T	-0.0384615	0	-0.047619	0	0.0625	0
chr7	55455725	G	0	0	0	0	0	0
chr7	55455726	G	0	0	0	0	0	0
chr7	55455727	T	0	0.0909091	0.05	0.142857	0	0
chr7	55455728	G	0	0	0	0	0	0
chr7	55455729	T	0	0	0	0	0	0
chr7	55455730	T	0.0344828	0	0	0	0.117647	0.0909091	2
chr7	55455731	G	0	0	0	0	0	0
chr7	55455732	A	0	0	0	0	0	0
chr7	55455733	G	0	0	0	0	0	0
chr7	55455734	A	0	0	0	0	0	0
chr7	55455735	A	0	0	0	0	0	0
chr7	55455736	A	0	0	0	0	0	0
chr7	55455737	A	0	0	0	0	0	0
chr7	55455738	C	0	0	0	0	0	0
chr7	55455739	T	0	0	0	0	0	0
chr7	55455740	G	0	0	0	0	0	0
chr7	55455741	G	0	0	0	0	0	0
chr7	55455742	C	0	0	0	0	0	0
chr7	55455743	T	0	0	0	0	0	0
chr7	55455744	A	0	0	0	0	0	0
chr7	55455745	G	0	0	0	0	0	0
chr7	55455746	C	0	0	0	0	0	0
chr7	55455747	C	0	0	0	0	0	0
chr7	55455748	A	0	0	0	0	0	0
chr7	55455749	T	0	0	0	0	0	0.047619
chr7	55455750	A	0	0	0	0	0	0
chr7	55455751	T	0	0	0	0	0	0
chr7	55455752	G	0	0	0	0	0	0
chr7	55455753	C	0	0	0	0	0	0
chr7	55455754	A	0	0	0	0	0	0
chr7	55455755	G	0	0	0	0	0	0
chr7	55455756	A	0	0	0	0	0	0
chr7	55455757	A	0	0	0	0	0	0
[truncated: 3,950 more rows]

## Sheet: S8C
	RANK in
GENE	Pfaller et al.	Chung et al.	Ahmad et al.
GNL3L	2	2	12
DNAJC24	12	141	66
XPNPEP3	27	19	20
LYRM7	32	7	72
PSMB2	33	128	29
BRI3BP	47	69	1
NUP43	51	31	48
ACOX1	57	136	16
MCM8	61	23	6
POLH	67	28	15
VHL	72	8	13
XIAP	76	44	23
GINS4	99	60	99
XRCC2	114	166	63
OIP5-AS1	121	177	84
MDM4	146	45	19

## Sheet: Figs 4A, 4B
CELL LINE	VIRUS	TIME hpi	TCID50/ml	LOG10	TCID50/ml	LOG10	TCID50/ml	LOG10	TCID50/ml	LOG10	TCID50/ml	LOG10	AVERAGE	STDEV
HeLa	vac2(GFP)	24	24996.5	4.39788	14056.6	4.14788	24996.5	4.39788	10540.9	4.02288	44450.7	4.64788	4.32288	0.24367
		48	140566	5.14788	140566	5.14788	105409	5.02288	44450.7	4.64788	105409	5.02288	4.99788	0.205396
		72	187447	5.27288	444507	5.64788	187447	5.27288	249965	5.39788	249965	5.39788	5.39788	0.153093
HeLa	CKO(GFP)	24	14056.6	4.14788	7904.58	3.89788	18744.7	4.27288	4445.07	3.64788	7904.58	3.89788	3.97288	0.24367
		48	33333.3	4.52288	10540.9	4.02288	18744.7	4.27288	5927.6	3.77288	10540.9	4.02288	4.12288	0.285044
		72	4445.07	3.64788	18744.7	4.27288	44450.7	4.64788	4445.07	3.64788	14056.6	4.14788	4.07288	0.429389
p150KO	vac2(GFP)	24	2499.65	3.39788	10540.9	4.02288	10540.9	4.02288	10540.9	4.02288	7904.58	3.89788	3.87288	0.270994
		48	2499.65	3.39788	249.965	2.39788	5927.6	3.77288	1874.47	3.27288	2499.65	3.39788	3.24788	0.51082
		72	333.333	2.52288	790.458	2.89788	1405.66	3.14788	3333.33	3.52288	4445.07	3.64788	3.14788	0.459279
p150KO	CKO(GFP)	24	3333.33	3.52288	10540.9	4.02288	4445.07	3.64788	1054.09	3.02288	5927.6	3.77288	3.59788	0.37081
		48	3333.33	3.52288	592.76	2.77288	1874.47	3.27288	2499.65	3.39788	1405.66	3.14788	3.22288	0.287772
		72	790.458	2.89788	790.458	2.89788	4445.07	3.64788	3333.33	3.52288	1405.66	3.14788	3.22288	0.349106
ADAR1KO	vac2(GFP)	24	2499.65	3.39788	10540.9	4.02288	10540.9	4.02288	3333.33	3.52288	5927.6	3.77288	3.74788	0.285044
		48	444.507	2.64788	249.965	2.39788	790.458	2.89788	1405.66	3.14788	4445.07	3.64788	2.94788	0.480885
		72	333.333	2.52288	187.447	2.27288	249.965	2.39788	249.965	2.39788	2499.65	3.39788	2.59788	0.455865
ADAR1KO	CKO(GFP)	24	444.507	2.64788	2499.65	3.39788	3333.33	3.52288	1405.66	3.14788	2499.65	3.39788	3.22288	0.349106
		48	105.409	2.02288	592.76	2.77288	10540.9	4.02288	444.507	2.64788	592.76	2.77288	2.84788	0.726722
		72	140.566	2.14788	790.458	2.89788	5927.6	3.77288	3333.33	3.52288	1874.47	3.27288	3.12288	0.63369
			REPLICATE 1		REPLICATE 2		REPLICATE 3		REPLICATE 4		REPLICATE 5

## Sheet: Figs 4C, 4D
4C	HeLa		p150KO		ADAR1KO
absolute	vac2(GFP)	CKO(GFP)	vac2(GFP)	CKO(GFP)	vac2(GFP)	CKO(GFP)
TOTAL	4042520	1726010	1006202	1786386	364029	470065	all reads
RANDOM	4017	1260	619	1133	152	193	Number of reads with NM>5
A>G	382	1143	67	300	13	48
U>C	1091	2437	107	619	19	151
4D
relative
RANDOM	0.000993687	0.000730007	0.000615185	0.000634241	0.000417549	0.000410582
A>G	9.44955e-05	0.000662221	6.6587e-05	0.000167937	3.57114e-05	0.000102114
U>C	0.000269881	0.00141193	0.00010634	0.00034651	5.21936e-05	0.000321232

## Sheet: Fig S10B
		HeLa, vac2(GFP), read 1		HeLa, CKO(GFP), read 1		p150KO, vac2(GFP), read 1		p150KO, CKO(GFP), read 1		ADAR1KO, vac2(GFP), read 1		ADAR1KO, CKO(GFP), read 1
Chromosome	Length	number of mapped reads	number of unmapped reads	number of mapped reads	number of unmapped reads	number of mapped reads	number of unmapped reads	number of mapped reads	number of unmapped reads	number of mapped reads	number of unmapped reads	number of mapped reads	number of unmapped reads
1	248956422	29514	0	69511	0	98952	0	106525	0	446353	0	224561	0
2	242193529	9220	0	31527	0	30166	0	46010	0	230589	0	87002	0
3	198295559	8094	0	28051	0	32768	0	42344	0	219410	0	92220	0
4	190214555	5021	0	18018	0	12370	0	25029	0	140700	0	53417	0
5	181538259	9572	0	36707	0	27017	0	50193	0	275615	0	102157	0
6	170805979	15314	0	41575	0	179238	0	105247	0	362730	0	197336	0
7	159345973	7397	0	26079	0	18272	0	35178	0	187305	0	67966	0
8	145138636	7842	0	27234	0	21949	0	38050	0	200014	0	76090	0
9	138394717	7271	0	26122	0	49587	0	43945	0	184075	0	91880	0
10	133797422	6912	0	24081	0	16152	0	32052	0	166723	0	60533	0
11	135086622	9186	0	24639	0	23383	0	34987	0	171684	0	64425	0
12	133275309	9596	0	29324	0	34452	0	42888	0	205494	0	84000	0
13	114364328	3641	0	11986	0	9811	0	16546	0	93361	0	35644	0
14	107043718	9830	0	28436	0	106091	0	63418	0	213585	0	142772	0
15	101991189	4364	0	15410	0	11856	0	20997	0	110838	0	40263	0
16	90338345	3638	0	13411	0	9818	0	16989	0	85807	0	30089	0
17	83257441	6604	0	20154	0	20171	0	28198	0	128436	0	47623	0
18	80373285	2061	0	8800	0	5690	0	11532	0	64057	0	23518	0
19	58617616	4513	0	14134	0	14508	0	19487	0	85906	0	30517	0
20	64444167	2998	0	11629	0	9406	0	15497	0	78249	0	28317	0
21	46709983	227962	0	185015	0	953751	0	626356	0	726247	0	520500	0
22	50818468	2839	0	9733	0	9735	0	13558	0	61641	0	22335	0
X	156040895	5017	0	15640	0	13088	0	21998	0	115182	0	42894	0
Y	57227415	77	0	292	0	214	0	337	0	1824	0	697	0
MT	16569	13619	0	17878	0	122793	0	52023	0	190112	0	104878	0
hsa-45S-pre-rRNA	13357	63930	0	49256	0	264246	0	172439	0	188693	0	140820	0
MVvac2(GFP)H	16728	6729162	0	3006033	0	1667454	0	2975767	0	604508	0	805916	0
*	0	0	124656	0	37793	0	63069	0	43766	0	108292	0	54345
		NUMBER OF READS	FREQUENCY	NUMBER OF READS	FREQUENCY	NUMBER OF READS	FREQUENCY	NUMBER OF READS	FREQUENCY	NUMBER OF READS	FREQUENCY	NUMBER OF READS	FREQUENCY
GRCh38.p7		412102	0.0562224	735386	0.192084	1831238	0.478629	1509384	0.321053	4745937	0.840371	2271634	0.694113
rRNA		63930	0.00872187	49256	0.0128657	264246	0.0690657	172439	0.0366786	188693	0.0334122	140820	0.0430285
vac2(GFP)		6729162	0.918049	3006033	0.785179	1667454	0.435821	2975767	0.632959	604508	0.107041	805916	0.246253
unmapped		124656	0.0170066	37793	0.00987157	63069	0.0164843	43766	0.00930923	108292	0.0191754	54345	0.0166055
TOTAL		7329850		3828468		3826007		4701356		5647430		3272715
		HeLa, vac2(GFP), read 2		HeLa, CKO(GFP), read 2		p150KO, vac2(GFP), read 2		p150KO, CKO(GFP), read 2		ADAR1KO, vac2(GFP), read 2		ADAR1KO, CKO(GFP), read 2
Chromosome	Length	number of mapped reads	number of unmapped reads	number of mapped reads	number of unmapped reads	number of mapped reads	number of unmapped reads	number of mapped reads	number of unmapped reads	number of mapped reads	number of unmapped reads	number of mapped reads	number of unmapped reads
1	248956422	28480	0	65265	0	95837	0	98575	0	393945	0	205774	0
2	242193529	8714	0	29246	0	29002	0	40762	0	199064	0	77366	0
3	198295559	7684	0	26138	0	31404	0	37903	0	191801	0	84033	0
4	190214555	4711	0	16712	0	11314	0	21689	0	120769	0	46984	0
5	181538259	9042	0	33800	0	24943	0	43764	0	235617	0	89568	0
6	170805979	14558	0	38901	0	171652	0	98313	0	324190	0	183022	0
7	159345973	6951	0	24090	0	16794	0	30613	0	160494	0	59047	0
8	145138636	7461	0	25201	0	20691	0	33562	0	171997	0	66985	0
9	138394717	6974	0	24310	0	47908	0	39879	0	162439	0	84919	0
10	133797422	6437	0	22186	0	14658	0	27672	0	142811	0	52459	0
11	135086622	8740	0	22734	0	21875	0	30918	0	147151	0	56614	0
12	133275309	9208	0	27261	0	32937	0	38442	0	178143	0	75510	0
13	114364328	3452	0	11122	0	9331	0	14497	0	80646	0	31440	0
14	107043718	9605	0	27355	0	103532	0	60940	0	199812	0	136477	0
15	101991189	4204	0	14194	0	10986	0	18367	0	94712	0	35184	0
16	90338345	3417	0	12350	0	9043	0	14777	0	72713	0	26089	0
17	83257441	6281	0	18576	0	19023	0	24851	0	110182	0	41766	0
18	80373285	1964	0	8055	0	5153	0	9963	0	54701	0	20368	0
19	58617616	4185	0	13025	0	13650	0	17373	0	73832	0	26965	0
20	64444167	2843	0	10681	0	8783	0	13498	0	66551	0	24545	0
21	46709983	219230	0	178492	0	925848	0	609217	0	693595	0	498051	0
22	50818468	2688	0	8926	0	9074	0	11965	0	52265	0	19550	0
X	156040895	4748	0	14539	0	12091	0	19500	0	99329	0	37766	0
Y	57227415	77	0	266	0	225	0	354	0	1785	0	679	0
MT	16569	13303	0	17621	0	120873	0	51082	0	184910	0	102901	0
hsa-45S-pre-rRNA	13357	61345	0	47529	0	256114	0	167126	0	181435	0	134860	0
MVvac2(GFP)H	16728	6509080	0	2918061	0	1611304	0	2900471	0	583830	0	778872	0
*	0	0	106015	0	45822	0	68172	0	53712	0	117477	0	71215
		NUMBER OF READS	FREQUENCY	NUMBER OF READS	FREQUENCY	NUMBER OF READS	FREQUENCY	NUMBER OF READS	FREQUENCY	NUMBER OF READS	FREQUENCY	NUMBER OF READS	FREQUENCY
GRCh38.p7		394957	0.0538834	691046	0.180502	1766627	0.461742	1408476	0.299589	4213454	0.746083	2084062	0.636799
rRNA		61345	0.0083692	47529	0.0124146	256114	0.0669403	167126	0.0355485	181435	0.032127	134860	0.0412074
vac2(GFP)		6509080	0.888024	2918061	0.762201	1611304	0.421145	2900471	0.616943	583830	0.10338	778872	0.23799
unmapped		106015	0.0144635	45822	0.0119688	68172	0.0178181	53712	0.0114248	117477	0.0208019	71215	0.0217602
TOTAL		7071397		3702458		3702217		4529785		5096196		3069009

## Sheet: Fig S11B
Number of nucleotides		A	U	G	C
MeV ref. genome (NCBI MH144178)		4841	3843	3966	4078
Number of sites with >=0.05 ed. scores		A>G	U>C	G>A	C>U
vac2(GFP)	HeLa	384	1265	41	34
	p150KO	193	182	55	45
	ADAR1KO	5	3	4	2
CKO(GFP)	HeLa	1613	2225	61	47
	p150KO	822	1032	110	69
	ADAR1KO	46	104	14	10
Rel. freq.		A>G	U>C	G>A	C>U
vac2(GFP)	HeLa	0.0793225	0.32917	0.0103379	0.00833742
	p150KO	0.0398678	0.0473588	0.0138679	0.0110348
	ADAR1KO	0.00103284	0.00078064	0.00100857	0.000490436
CKO(GFP)	HeLa	0.333196	0.578975	0.0153807	0.0115253
	p150KO	0.1698	0.26854	0.0277358	0.0169201
	ADAR1KO	0.00950217	0.0270622	0.00353001	0.00245218

[truncated: 6 more sheets: Figs S11C, S11D, Figs 5A, 5B, Figs 6C, 6D, Fig S13D, Fig 7A, Fig 7C]
